# Supplementary material for: The KU-PARP14 axis differentially regulates DNA resection at stalled replication forks by MRE11 and EXO1
Source: Nat Commun. 2022 Aug 27;13:5063. doi: 10.1038/s41467-022-32756-5 (PMC9420157; doi:10.1038/s41467-022-32756-5)
Supplement: Supplementary file 4 — Source Data [file 41467_2022_32756_MOESM4_ESM.zip]

Archive with 2 entries (2 files):
- Source_Data_Main_Figures.xlsx
- Source_Data_Supplementary_Information.xlsx
