# Supplementary material for: The KU-PARP14 axis differentially regulates DNA resection at stalled replication forks by MRE11 and EXO1
Source: Nat Commun. 2022 Aug 27;13:5063. doi: 10.1038/s41467-022-32756-5 (PMC9420157; doi:10.1038/s41467-022-32756-5)
Supplement: Supplementary file 4 — Source Data [file 41467_2022_32756_MOESM4_ESM.zip › Source_Data_Main_Figures.xlsx]

## Sheet: 1a-Fiber HeLa
HeLa Degradation Fiber	A	B	C	D	E	F		Column C	BRCA2KO siControl+HU
	WT		B2KO					vs.	vs.
	siControl+HU	siPARP14+HU	siControl+HU	siControl+HU+Mirin	siPARP14+HU	siPARP14+HU+Mirin		Column A	WT siControl+HU
	1.48559	0.684333	0.423779	1.13559	0.924327	1.13208
	1.93206	0.919286	0.754009	1.20845	1.16309	0.0189135		Mann Whitney test
	1.19321	0.3533	1.01812	1.55587	1.20981	1.02049		P value	<0.0001
	1.15359	0.643648	1.13222	0.998527	1.15699	0.781818		Exact or approximate P value?	Approximate
	0.708487	1.19415	0.893052	1.4269	0.448502	0.932249		P value summary	****
	0.987876	0.765957	0.900552	0.773422	0.815718	1.25902		Significantly different (P < 0.05)?	Yes
	0.608402	0.791592	0.923025	1.07491	1.58879	1.16148		One- or two-tailed P value?	Two-tailed
	0.687744	1.52395	1.13386	1.37796	1.25962	1.00865		Sum of ranks in column A,C	14541 , 7195
	0.660194	0.852273	0.980315	1.09248	1.17945	1.51145		Mann-Whitney U	2044
	1.81795	1.56897	1.07252	1.71992	0.954851	1.19612
	1.09297	0.809913	0.788671	0.803529	1.15491	0.660095		Difference between medians
	0.952314	1.32468	0.622754	1.32289	0.64447	0.719764		Median of column A	1.000, n=107
	0.844689	0.64235	0.61273	1.82748	1.2887	1.14262		Median of column C	0.7377, n=101
	0.946245	1.04136	0.928619	0.938985	1.24012	0.928346		Difference: Actual	-0.2623
	0.908652	1.46678	1.02172	1.1065	0.962963	0.912488		Difference: Hodges-Lehmann	-0.3149
	1.21401	1.61769	0.774073	1.04287	0.962406	1.32575
	1.60769	1.24592	0.413279	0.931672	0.990546	0.893541
	0.736597	0.719393	1.00224	1.06659	0.6721	1.38833		Column D	BRCA2KO siControl+HU+Mirin
	0.867424	1.06029	0.708204	1.27787	1.1751	1.08134		vs.	vs.
	1.04623	0.466192	1.09309	1.13418	1.63688	0.999473		Column C	BRCA2KO siControl+HU
	0.98991	1.00183	1.10772	1.36166	0.608013	0.839033
	1.07148	1.06417	0.588933	0.983982	1.09621	1.08121		Mann Whitney test
	1.04944	0.782787	0.581851	0.889253	1.87797	1.47189		P value	<0.0001
	0.928457	0.76531	0.807778	1.08028	0.951839	1.04074		Exact or approximate P value?	Approximate
	0.668565	0.858149	0.600136	1.86821	0.797232	0.853568		P value summary	****
	0.969658	1.07165	1.29308	0.77095	0.735392	0.699329		Significantly different (P < 0.05)?	Yes
	0.86865	0.84745	0.981508	1.18428	1.03741	1.00066		One- or two-tailed P value?	Two-tailed
	0.681149	0.902115	0.514579	1.07114	1.12489	0.860053		Sum of ranks in column C,D	7630 , 13485
	0.789931	0.647316	0.596021	1.30625	0.590414	0.617251		Mann-Whitney U	2479
	0.763838	0.884921	0.693356	0.989637	0.970052	1.29779
	0.935798	1.08173	0.844776	1.25902	1.07154	1.06507		Difference between medians
	0.838164	1.20093	0.788509	0.949379	1.35616	0.855103		Median of column C	0.7377, n=101
	0.924641	0.727761	0.930746	1.27264	1.55879	0.727423		Median of column D	1.032, n=104
	1.11448	1.25268	0.627907	1.3268	1.96667	0.685642		Difference: Actual	0.2944
	0.878605	0.900901	0.309091	1.17414	1.02743	0.969367		Difference: Hodges-Lehmann	0.2924
	0.928018	0.951404	0.609579	0.917557	0.868003	0.946721
	1.28376	0.790135	1.09967	0.781107	1.08106	1.12356
	0.73842	0.965812	1.00537	1.10825	1.034	0.974614		Column E	BRCA2KO siPARP14+HU
	0.920283	1.06273	0.953678	1.17176	1.37297	1.49783		vs.	vs.
	1.15625	1.39588	0.86606	1.25043	1.45719	1.5374		Column C	BRCA2KO siControl+HU
	0.840614	1.22509	0.808203	0.846809	1.10107	1.20687
	1.31791	1.23001	0.5483	1.12389	1.15053	0.653465		Mann Whitney test
	2.40664	1.14196	0.907177	1.2193	1.3341	0.940655		P value	<0.0001
	1.59917	1.19151	1.07646	1.30845	1.03867	1.11829		Exact or approximate P value?	Approximate
	1.9475	1.16143	0.515612	0.575352	0.977612	1.26242		P value summary	****
	1.11573	1.02282	0.812325	0.93502	1.46365	1.07343		Significantly different (P < 0.05)?	Yes
	1.01476	0.603195	0.710378	1.31305	1.3702	0.999078		One- or two-tailed P value?	Two-tailed
	1.29364	0.699557	0.344122	0.520989	0.667522	0.902032		Sum of ranks in column C,E	8040 , 17385
	1.24144	1.04631	0.544255	0.689129	0.99918	1.63715		Mann-Whitney U	2889
	0.897922	0.667651	0.598111	0.530059	0.86528	1.01643
	0.9987	0.729635	0.669152	0.228596	1.16885	0.83347		Difference between medians
	1.05361	1.9234	0.776982	0.873326	0.661679	1.03145		Median of column C	0.7377, n=101
	0.875791	1.24406	1.19597	0.61786	1.0327	1.43358		Median of column E	0.9993, n=124
	1.41652	0.770848	1.19597	0.738007	1.13364	1.15885		Difference: Actual	0.2616
	0.875	0.889021	0.267601	0.634809	0.965649	0.920484		Difference: Hodges-Lehmann	0.2928
	1.24981	0.659854	0.905585	0.634809	0.965649	0.920484
	1.30526	0.691081	0.945761	0.766224	1.23986	1.2505
	0.936753	0.709524	0.664997	0.761211	1.13337	0.946533		Column F	BRCA2KO siPARP14+HU+Mirin
	1.33358	1.95941	0.560866	1.04632	0.895105	1.60845		vs.	vs.
	0.770599	0.851756	0.825503	0.232254	0.851381	1.17914		Column E	BRCA2KO siPARP14+HU
	1.33661	1.11719	0.892824	0.548571	1.23774	1.16155
	1.34615	0.751145	0.529223	0.602699	1.16649	1.34071		Mann Whitney test
	1.52785	1.04981	0.788332	0.55398	0.917611	1.64439		P value	0.3735
	0.724638	1.18196	1.13325	0.700633	0.826742	0.93977		Exact or approximate P value?	Approximate
	1.48244	1	0.782037	0.513715	1.1107	0.596765		P value summary	ns
	0.90191	0.539346	0.925784	0.774981	1.2797	0.906574		Significantly different (P < 0.05)?	No
	0.831492	0.816293	0.950231	0.621524	1.07256	0.74394		One- or two-tailed P value?	Two-tailed
	1.52166	0.876895	0.57503	0.765016	0.973767	0.806429		Sum of ranks in column E,F	14699 , 15191
	0.744972	1.15229	0.278954	0.749774	1.9839	0.940704		Mann-Whitney U	6949
	0.941176	1.23074	0.382429	0.710373	1.29375	1.48585
	1	0.900759	0.5882	1.22915	1.08804	1.04424		Difference between medians
	1.06361	0.805426	0.79181	0.868542	1.48739	0.825529		Median of column E	0.9993, n=124
	0.854942	1.10382	0.407062	0.849558	1.08392	1.40962		Median of column F	1.029, n=120
	1.40035	1.03623	0.625	1.44271	0.868298	1.00354		Difference: Actual	0.02963
	1.35539	0.911435	0.539211	2.21355	0.385399	0.853672		Difference: Hodges-Lehmann	0.03609
	0.860822	0.702821	0.819084	0.915929	0.371017	0.907143
	0.819161	0.923875	0.620949	1.03148	0.648707	0.574437
	0.980122	0.606889	0.529032	1.62791	1.38145	1.1189
	1.20431	0.868949	0.645285	0.801772	0.776938	0.851586
	1.01119	1.0142	0.501639	0.935089	0.324324	0.999263
	0.885	0.841181	0.411415	1.08945	0.561165	1.16135
	0.932709	1.41146	0.783505	1.18999	0.691366	1.35868
	1.26468	1.31791	0.824142	1.06531	0.752713	1.23339
	0.803235	1.53387	0.602707	0.889253	0.543411	1.27354
	0.915379	0.958763	0.205342	0.806933	0.435862	0.838677
	1.12881	0.742786	0.767554	1.38732	0.25575	1.1565
	1.26782	1.21134	0.768765	0.861592	0.616983	1.08933
	1.58077	1.3143	0.737672	1.5293	0.608414	1.17912
	0.823438	1.39791	0.49162	0.658444	1.01997	1.19926
	0.690225	1	0.587647	0.868968	0.788756	1.02641
	1.05459	3.08511	0.588407	1.13265	0.86163	1.11688
	1.0753	1.25627	0.51864	1.57869	0.942234	1.3657
	0.817907	1.4375	1.02421	1.03259	1.86318	0.764817
	0.71406	1.25724	0.893743	0.915532	0.534984	0.538898
	1.07492	2.11148	0.550036	1.01217	1.38038	0.961836
	1.30344	1.47491	0.397706	1.55699	0.999203	0.948991
	1.00756	1.38501	0.622168	1.86412	0.757688	1.46608
	1.85681	1.856	0.737265	1.27434	1.58614	1.80846
	0.960069	3.09098	0.20827	1.13892	1.91517	0.865373
	1.70528	1.08149	0.560799	1.18072	0.687761	0.921907
	1.21772	0.925732	0.401703	1.68251	0.864116	0.906511
	1.41523	0.908455		0.977343	2.19409	1.15238
	1.38634	0.990447		1.68251	0.927322	0.927816
	1.11385	1.15625		0.769231	0.855562	1.12621
	1.0188	1.07759			1.058	1.07838
	0.633089				0.686145	0.742258
	0.793394				1.31665	2.0526
					1.03636	2.14884
					1.19151	1.29956
					0.916359	1.11031
					0.928526	0.843658
					1.35849	1.07112
					0.924255	1.46711
					0.871579	0.618631
					1.17797	1.72385
					0.755906	1.02318
					0.958732	0.9869
					0.989779	1.11957
					1.45823	1.59497
					0.942063	1.31951
					0.746983
					0.999402
					1.28636
					1.60365
MEDIAN	1	1.00183	0.737672	1.03203	0.999302	1.02893

## Sheet: 1b-Fiber HeLa
HeLa Degradation Fiber	A	B	C	D	E		Column B	BRCA2KO siControl+HU+Mirin
	BRCA2KO siControl+HU	BRCA2KO siControl+HU+Mirin	BRCA2KO siPARP14#1+HU	BRCA2KO siPARP14#2+HU	BRCA2KO siPARP14 3'UTR+HU		vs.	vs.
	0.431604	1.36218	1.00184	1.17604	0.905861		Column A	BRCA2KO siControl+HU
	0.723164	1.16732	1.61696	0.65575	1.10699
	0.498428	0.937327	0.392725	0.90082	0.900746		Mann Whitney test
	0.59173	0.97876	1.65057	0.892931	1.03145		P value	<0.0001
	1.18472	0.86454	1.21745	0.990943	0.573232		Exact or approximate P value?	Approximate
	0.673191	1.21759	0.631334	1.28084	1.40213		P value summary	****
	0.770982	0.967555	0.693076	1.17729	1.16986		Significantly different (P < 0.05)?	Yes
	0.602865	0.683395	0.995257	0.653432	1.08132		One- or two-tailed P value?	Two-tailed
	0.831713	0.970036	0.928627	1.20673	0.91366		Sum of ranks in column A,B	7953 , 14838
	0.776973	1.17655	0.723525	1.02478	1.00987		Mann-Whitney U	2388
	0.809466	0.718182	0.616642	0.734947	0.830283
	0.798926	0.758151	0.725187	0.874256	0.829072		Difference between medians
	0.665511	0.887178	0.985381	0.757468	1.09359		Median of column A	0.6732, n=105
	0.684335	0.757293	1.30826	0.791291	0.666047		Median of column B	0.9815, n=108
	0.811987	0.912364	1.28441	1.00127	0.821553		Difference: Actual	0.3083
	0.824324	1.09102	0.67033	0.933222	0.869329		Difference: Hodges-Lehmann	0.2951
	0.560811	0.946871	1.09543	0.995992	0.974306
	0.624118	0.955457	0.798507	0.888771	1.02796
	1.07477	1.26884	0.902808	1.18973	0.883172		Column C	BRCA2KO siPARP14#1+HU
	0.76087	1.24275	0.898649	0.664783	0.892692		vs.	vs.
	0.700609	0.749336	1.19149	1.09392	0.964358		Column A	BRCA2KO siControl+HU
	0.850856	0.772886	1.08475	0.579195	1.00776
	0.611111	1.01216	1.27011	1.34774	1.12352		Mann Whitney test
	0.650692	0.927518	0.753406	0.74381	1.86905		P value	<0.0001
	0.660671	0.593733	2.56667	0.915229	0.997543		Exact or approximate P value?	Approximate
	0.680993	1.10022	0.933071	0.871311	1.00418		P value summary	****
	0.623347	1.94077	1.44779	1.13342	0.838227		Significantly different (P < 0.05)?	Yes
	0.73321	0.543057	1.03018	0.848993	0.894924		One- or two-tailed P value?	Two-tailed
	0.504902	0.649405	1.51857	1.1085	1.14134		Sum of ranks in column A,C	8145 , 13800
	1.25806	0.725714	0.842742	1.02282	1.13081		Mann-Whitney U	2580
	1.72503	0.892481	0.669371	0.76591	0.656146
	0.479853	0.833861	0.84365	0.788136	0.822719		Difference between medians
	0.821429	0.917112	1.23654	0.815851	0.894977		Median of column A	0.6732, n=105
	0.539379	0.765254	1.35728	0.859363	0.977117		Median of column C	0.9707, n=104
	0.326005	0.945589	0.856459	0.863469	0.60221		Difference: Actual	0.2975
	0.68607	0.551325	1.00096	0.946449	0.87735		Difference: Hodges-Lehmann	0.2586
	0.544212	0.897351	1.00441	0.618412	0.949896
	0.671913	0.939142	0.715842	0.892632	0.926743
	0.762855	0.998995	0.688363	0.800759	0.896763		Column D	BRCA2KO siPARP14#2+HU
	0.362869	0.738411	1.29118	0.614907	0.886179		vs.	vs.
	0.57277	0.984317	0.616385	0.729918	0.857675		Column A	BRCA2KO siControl+HU
	0.577366	1.10263	1.06436	1.45217	0.883701
	0.410097	0.754436	0.562255	0.754572	0.730924		Mann Whitney test
	0.689542	1.17061	0.892361	0.895474	1.07944		P value	<0.0001
	0.618521	0.811498	0.862534	0.971733	1.16229		Exact or approximate P value?	Approximate
	0.528125	0.942271	0.91933	0.699227	1.08748		P value summary	****
	0.573729	0.78762	1.46328	0.881392	1.44933		Significantly different (P < 0.05)?	Yes
	0.606936	0.850338	0.748289	1.15217	1.41218		One- or two-tailed P value?	Two-tailed
	0.475434	0.660485	1.02374	1.00683	1.0033		Sum of ranks in column A,D	7682 , 14473
	0.917917	1.02541	0.957755	1.12425	0.798995		Mann-Whitney U	2117
	0.864458	0.796832	1.10534	0.856868	0.647019
	0.536138	0.544515	0.838305	0.778037	1.0968		Difference between medians
	1.48844	0.610218	1.37345	0.778037	0.865854		Median of column A	0.6732, n=105
	1.48844	1.52717	1.27022	1.61919	0.865854		Median of column D	0.9717, n=105
	0.696517	1.52107	0.932432	1.98814	0.550186		Difference: Actual	0.2985
	2.02655	1.52107	0.932432	1	0.661244		Difference: Hodges-Lehmann	0.2921
	0.457598	0.740075	0.936104	0.84815	0.890411
	1.08634	1.5134	1.26975	1.18445	1.0039
	0.708487	1.44926	1.07503	1.71131	0.644976		Column E	BRCA2KO siPARP14 3'UTR+HU
	0.596429	1.27559	1.30333	0.884699	0.66789		vs.	vs.
	0.525393	0.730563	0.845508	0.922619	1.18888		Column A	BRCA2KO siControl+HU
	0.851206	0.970339	1.03512	1.32357	0.759519
	0.661213	1.42	1	0.696477	1.02461		Mann Whitney test
	0.699933	1.14667	0.476557	1.12336	0.636251		P value	<0.0001
	0.970694	1.05811	0.973	0.927939	0.804462		Exact or approximate P value?	Approximate
	0.800253	0.924083	0.731681	0.781176	0.811448		P value summary	****
	1.14304	1.00548	0.698426	1.46875	0.806675		Significantly different (P < 0.05)?	Yes
	0.600531	0.918129	1.19132	0.804565	0.78025		One- or two-tailed P value?	Two-tailed
	1.45891	1.28416	0.95314	1.39617	1.18228		Sum of ranks in column A,E	7912 , 14243
	0.938023	1.06672	0.640625	1.23828	0.666284		Mann-Whitney U	2347
	0.570726	0.891294	1.10244	1.13759	1.23523
	0.840533	1.14687	0.758886	0.811938	1.12028		Difference between medians
	0.397624	0.912511	1.35415	1.08469	0.668288		Median of column A	0.6732, n=105
	0.81073	1.14139	1.20126	1.21922	0.961106		Median of column E	0.9743, n=105
	0.623155	1.12907	0.980033	1.23025	0.887387		Difference: Actual	0.3011
	0.586622	0.790659	1.42609	1.11558	0.51717		Difference: Hodges-Lehmann	0.2803
	0.550249	1.19885	1.04946	0.886996	0.736952
	0.349333	1.14401	1.13878	1.15193	0.924122
	1.20228	0.736007	0.55325	0.794995	1.09629
	1.01306	0.444655	1.02771	2.12554	0.985544
	0.624792	1.29798	0.666667	0.888206	1.26429
	0.370033	0.735178	0.827771	0.723664	0.620253
	0.529867	1.07253	0.968472	1.78325	1.41856
	0.911635	1.10286	1.34407	0.894031	1.63676
	0.44843	0.783608	0.59044	1.02864	1.75724
	0.850185	0.958845	0.830607	1.78261	1.52012
	0.645714	0.962326	0.695359	2.56447	1.4389
	1.23588	1.56717	0.967141	2.33333	1.09302
	0.630167	1.16728	0.586582	0.888206	0.950579
	0.628045	1.63046	1.16007	2.15533	1.14096
	0.657595	0.629353	1.03769	1.13216	1.12487
	0.929088	0.662719	1.017	1.04168	0.791411
	0.596764	1.29231	1.31325	0.874704	1.33475
	0.655629	1.33305	0.845737	1.17223	1.15712
	0.955703	1.00251	0.811932	1.40506	1.0029
	1.05714	1.31879	0.985639	1.57411	1.59126
	0.565943	1.15117	1.41752	1.72385	1.62629
	1.05009	1.04505	0.598704	1.4464	1.39655
	0.921911	1.6229	0.831148	1.18863	1.90298
	0.686247	1.62895	1.06663	2.84169	1.27376
	0.67438	1.55966	0.865511	0.920792	1.92294
	0.961702	1.14671	1.2507	1.11138	2.10521
	0.601449	1.15826	0.829716	1.75272	2.05549
	0.585165	1.51404	1.52681	0.805076	1.56755
	0.522802	1.69973		0.961913	0.906481
		1.21941
		1.05751
		1.18467
MEDIAN	0.673191	0.981538	0.970736	0.971733	0.974306

## Sheet: 1c-Fiber HeLa
HeLa Degradation Fiber	A	B	C	D
	WT	BRCA2KO	BRCA2KO/P14KO#1	BRCA2KO/P14KO#2
	1.13475	0.822222	0.892708	1.1502
	0.919485	0.880157	1.22132	0.556275
	1.01717	0.733151	0.759898	0.798438
	1.56014	0.637224	0.727141	0.900307
	0.881036	0.889094	0.927052	1.245
	1.56953	0.533528	0.805091	0.616327
	1.33105	0.84918	0.893827	0.819015
	0.703746	1.31622	0.415094	1.08852
	1.08745	1.05931	1.73224	0.907407
	0.709645	0.723516	1.6838	1.13428
	1.08289	0.83284	0.623656	1.04557
	1.06515	0.918488	1.03509	1.24738
	0.69869	2.66517	1.0084	1.07976
	1.15641	0.631907	1.22801	0.713168
	0.587766	0.68154	0.620462	1.44456
	2.42683	1.05386	2.11247	0.681954
	0.787234	0.877225	1.53177	1.41393
	0.930487	0.6916	1.338	1.75223
	1.15077	0.671512	1.02249	0.753691
	1.05263	0.63745	1.1725	1.25094
	1.19245	0.653139	0.844973	0.915507
	1.29225	0.760532	0.801218	0.99823
	1.01221	0.772321	1.25137	0.642
	0.921053	0.685057	1.10771	0.778545
	0.927386	0.82971	1.76116	0.945749
	0.91844	0.708226	0.902012	0.888458
	0.816071	0.687682	0.880626	0.92927
	0.885864	0.7331	0.78337	0.990769
	1.05611	0.918052	0.91548	1.08374
	1.45992	0.58309	0.933969	0.834057
	1.92957	0.317889	0.977665	0.942188
	0.888889	0.786913	0.790984	1.25649
	0.906357	0.79977	0.824	0.702048
	0.947066	0.628333	1.16208	0.764804
	0.279883	0.962696	0.516764	1.19417
	1.40367	0.64663	0.863817	0.770833
	1.28953	0.936842	1.37647	0.910141
	0.863002	0.762692	1.02533	0.694849
	0.907306	0.981413	1.05123	0.991379
	1.64488	0.6639	1.08108	1.17866
	0.847458	1.10983	1.70921	1.01908
	1.08333	0.742821	0.667072	0.950242
	1.58824	0.664465	1.37158	0.746861
	0.857942	0.755864	1.1501	0.830769
	1.22717	0.468373	0.826938	0.846326
	1.15852	0.477327	1.29252	1.07618
	0.995947	0.79703	0.605197	0.833037
	0.987934	0.553268	0.915009	0.767488
	1.12983	0.870938	0.832402	0.85233
	0.574004	0.797281	1.5964	0.897583
	2.41734	0.666436	1.43277	0.851133
	0.77808	0.920805	0.93321	0.560768
	0.90223	0.761301	1.00648	1.13968
	0.519814	0.877252	0.742213	0.795389
	1.20085	1.01373	1.36853	1.85251
	0.606341	0.72802	0.777421	0.766398
	0.863095	0.732	0.753485	0.807634
	0.93125	0.864148	0.757282	1.11813
	1.40105	0.844519	1.47714	0.824324
	1.58222	0.454435	1.1153	1.63817
	0.746528	1.6624	0.886288	0.933381
	1.04004	1.83908	1.06326	0.576739
	0.747664	0.619951	1.10899	0.549822
	0.79962	1.09814	0.6464	0.977303
	1.31287	0.666667	0.87695	2.06229
	1.08455	0.648256	1.27205	0.809605
	1.20704	0.499425	0.673958	0.808576
	1.63817	0.892764	1.1153	0.695817
	0.825397	0.744297	0.621071	1.3034
	0.877034	0.643125	1.57339	1.67589
	0.800425	0.683168	1.72278	1.20019
	1.315	0.478714	1.13102	0.635343
	1.08079	0.652406	0.805369	0.758952
	0.70084	1.13833	1.16618	0.91793
	0.638861	1.02307	1.05437	0.935907
	0.860396	0.585277	0.585912	0.762055
	1.22177	0.879813	0.451752	1.27309
	0.895264	0.899068	1.18765	1.02396
	1.02266	0.901919	1.41787	0.436838
	0.860502	0.952284	1.67276	0.514911
	1.00801	1.551	1.23658	1.67747
	0.855927	0.587206	0.640999	0.822795
	0.653602	0.879813	1.16511	0.915378
	2.05202	1.18218	0.90379	0.483815
	0.633198	0.521817	1.01188	0.978137
	1.41352	1.05754	0.328963	0.732383
	1.20567	0.71137	0.550542	1.30394
	0.963563	0.839189	1.08567	0.968659
	1.55529	0.656269	1.11581	0.750911
	0.659091	0.302841	0.803371	1.57455
	0.881748	0.933204	0.964888	1.10035
	0.929992	0.751553	1.74194	1.43539
	0.777739	0.721513	0.987047	0.980436
	0.848117	1.3331	0.877351	1.00252
	0.545918	1.21995	0.815625	1
	1.26415	0.638655	0.806954	1.47237
	0.945565	0.823155	0.988108	0.574487
	0.708213	1.1489	1.26899	1.60017
	1.10824	0.862103	0.950669	0.778816
	1.02349	0.648727	1.03093	0.787234
	1.07224	0.561301	0.454824	2.997
	1.50769	0.590551	1.2124	0.723577
	1.29188	1.21995	0.800778	1.63103
	1.14956	0.882466	0.604736	0.711162
			1	1.06499
MEDIAN	0.991941	0.761996	0.987047	0.91793

## Sheet: 1d-Fiber HeLa
HeLa Reversal Fiber	A	B	C	D		Column B	siPARP14#1
	siControl	siPARP14#1	siPARP14#2	siZRANB3		vs.	vs.
	0.642549	0.954964	0.671891	0.729634		Column A	siControl
	0.286732	0.824253	0.278055	0.857562
	1.22667	0.971667	0.540614	0.683865		Mann Whitney test
	0.566056	0.891521	0.919463	1.088		P value	0.3724
	0.700469	0.562414	0.866906	0.802953		Exact or approximate P value?	Approximate
	0.535319	0.777377	0.453295	0.98594		P value summary	ns
	0.545692	1.11461	0.709939	0.757813		Significantly different (P < 0.05)?	No
	0.662659	0.642256	1.094	1.18707		One- or two-tailed P value?	Two-tailed
	0.441347	0.910908	1.03392	1.05524		Sum of ranks in column A,B	10181 , 10729
	1.16356	0.669202	0.594059	1.0853		Mann-Whitney U	4825
	0.517766	0.96	1.46446	0.869362
	0.418431	1.03186	0.535421	0.985		Difference between medians
	0.572674	1.07465	0.390781	1.48515		Median of column A	0.6627, n=103
	0.489424	0.868309	0.6013	1.5395		Median of column B	0.7390, n=101
	0.373636	1.07363	0.533569	0.839461		Difference: Actual	0.07634
	0.463838	0.485213	0.71455	0.603627		Difference: Hodges-Lehmann	0.03878
	0.67604	0.739001	1.13725	0.786307
	0.37674	0.588384	0.391304	0.743781
	0.693756	0.70604	0.491324	1.04527		Column C	siPARP14#2
	0.504286	0.516423	0.56151	1.43233		vs.	vs.
	0.52381	1.60776	0.580933	0.986083		Column A	siControl
	0.6375	0.341131	0.971122	0.83871
	0.420022	0.979803	0.596805	0.605809		Mann Whitney test
	0.412596	0.394724	1.11517	1.39928		P value	0.2896
	0.419983	1.85689	0.364286	1.99231		Exact or approximate P value?	Exact
	0.494908	0.596306	0.479518	0.515402		P value summary	ns
	0.733333	0.568557	0.543993	0.534884		Significantly different (P < 0.05)?	No
	0.421895	0.875853	0.464734	0.935065		One- or two-tailed P value?	Two-tailed
	1.71357	0.8594	0.493837	0.837638		Sum of ranks in column A,C	10950 , 9756
	0.611354	0.409649	0.825129	0.771838		Mann-Whitney U	4706
	0.342193	0.930353	0.791627	1.045
	0.484862	0.33935	0.886499	1.21173		Difference between medians
	0.73388	0.609184	0.783333	0.971957		Median of column A	0.6627, n=103
	0.844956	0.878735	0.484791	1.37965		Median of column C	0.6171, n=100
	0.680466	0.696296	1.0149	1.07245		Difference: Actual	-0.04553
	0.405556	0.484677	0.441921	0.821696		Difference: Hodges-Lehmann	-0.0396
	0.504032	0.488711	0.516375	0.673098
	0.407643	0.373984	0.704225	1.99875
	0.753101	1.11208	0.318182	1.02883		Column D	siZRANB3
	0.802	0.577889	1.04641	1.18083		vs.	vs.
	0.596725	0.532225	0.621407	0.976744		Column A	siControl
	0.497053	0.433798	0.760602	0.589445
	0.356369	0.473008	0.441877	0.892209		Mann Whitney test
	0.568855	0.745846	0.421654	1.23693		P value	<0.0001
	0.485541	1.11552	0.529524	1.11624		Exact or approximate P value?	Approximate
	0.887922	0.457659	0.789989	0.788321		P value summary	****
	0.588358	0.491582	0.809555	0.875499		Significantly different (P < 0.05)?	Yes
	0.544858	1.32075	0.391529	1.33355		One- or two-tailed P value?	Two-tailed
	0.622857	0.521645	0.936898	1.42962		Sum of ranks in column A,D	8295 , 13233
	1.5	0.628176	0.480945	0.899329		Mann-Whitney U	2939
	0.431173	0.373913	0.401655	1.4
	0.445269	1.19019	0.613049	1.17829		Difference between medians
	0.97096	0.621872	0.621212	0.735931		Median of column A	0.6627, n=103
	1.00465	0.428937	0.729584	0.957424		Median of column D	0.9744, n=104
	0.689441	0.431004	0.50282	1.30677		Difference: Actual	0.3117
	0.564567	0.525616	0.840668	1.17698		Difference: Hodges-Lehmann	0.2781
	0.439623	1.24952	0.478227	1.03143
	2.33512	1.13143	0.761766	1.00551
	0.693878	0.889524	0.603048	1.37895
	0.663342	0.337105	0.895904	1.85207
	0.693878	0.993537	0.584217	0.620091
	0.677936	0.754048	0.738445	1.10102
	1.83126	0.693611	0.925391	0.558168
	0.638554	0.902857	0.34281	1.01665
	0.588321	1.18998	0.660177	1.21802
	1.26142	0.586275	0.425018	0.997433
	0.91242	1.083	0.980558	0.828014
	1.15401	0.366149	0.818575	0.790062
	0.948052	0.534057	0.520853	1.19914
	0.907601	0.77266	0.450331	0.665294
	0.492568	0.417498	0.72931	0.884956
	1.09358	0.681495	0.768116	0.936482
	1.33813	2.38646	0.768072	0.931818
	1.16129	0.508891	1.0829	0.76049
	0.474619	1.12973	0.60361	0.573972
	0.901124	0.470423	0.743196	0.695324
	1.29065	0.354635	0.518382	0.970186
	0.378353	0.266556	0.381614	0.465739
	1.11521	0.978022	0.316432	0.610342
	1.79159	0.531293	0.329696	1.41962
	0.489006	0.472984	0.898734	2.22759
	0.779327	0.957463	1.19504	0.895731
	1.04881	0.449693	0.640662	0.842878
	0.998314	0.602266	0.758734	1.46858
	0.626733	0.76006	0.441003	0.984767
	1.77017	1.02222	0.853067	0.626738
	2.14	1.30241	0.75663	0.797701
	2.24852	0.634166	0.48735	0.810726
	1.45687	0.694195	0.582686	1.02375
	0.91811	0.70328	0.557057	0.929215
	0.81571	0.883661	0.681818	0.92185
	0.846154	0.807438	0.49089	0.812183
	0.77931	1.50989	1.17201	0.742029
	0.412008	1.34198	0.804557	1.20812
	2.08008	0.386617	0.65551	1.10486
	0.502543	0.909064	0.402626	1.51219
	0.6836	1.13708	0.292683	1.04611
	0.720094	1.74115	0.698382	0.593376
	0.258308	0.890898	0.335793	0.992569
	0.440837	1.22698	1.88529	2.6006
	1.10341	0.928218		0.992413
	2.08731			0.685161
	0.299587			1.02594
				1.30678
MEDIAN	0.662659	0.739001	0.617131	0.97435

## Sheet: 1e-SIRF HeLa
HeLa PARP1 SIRF	HeLa WT
	A	B	C	D		Column B	siPARP14		Column C	siZRANB3		Column D	siPARP14+ZRANB3
	siControl	siPARP14	siZRANB3	siPARP14+ZRANB3		vs.	vs.		vs.	vs.		vs.	vs.
	0	1.10178	0	0		Column A	siControl		Column A	siControl		Column A	siControl
	0	0.052466	0	0
	0	0	0.076453	0		Unpaired t test			Unpaired t test			Unpaired t test
	0.621469	1.46904	0	0.473485		P value	0.6061		P value	0.0331		P value	0.036
	0.564972	1.25918	0	0.94697		P value summary	ns		P value summary	*		P value summary	*
	1.18644	0	0	0		Significantly different (P < 0.05)?	No		Significantly different (P < 0.05)?	Yes		Significantly different (P < 0.05)?	Yes
	1.58192	0.839454	0	0		One- or two-tailed P value?	Two-tailed		One- or two-tailed P value?	Two-tailed		One- or two-tailed P value?	Two-tailed
	0.79096	1.52151	0	0.662879		t, df	t=0.5164, df=200		t, df	t=2.146, df=200		t, df	t=2.111, df=200
	0.564972	0.839454	0	0
	0	0	0	0.852273		How big is the difference?			How big is the difference?			How big is the difference?
	0.734463	0.052466	0	0.189394		Mean of column A	0.287		Mean of column A	0.287		Mean of column A	0.287
	1.01695	0.052466	0	0.094697		Mean of column B	0.2556		Mean of column C	0.1688		Mean of column D	0.1706
	0.056497	0	0	0		Difference between means (B - A) ± SEM	-0.03138 ± 0.06077		Difference between means (C - A) ± SEM	-0.1182 ± 0.05507		Difference between means (D - A) ± SEM	-0.1163 ± 0.05509
	0.056497	0.734523	0	0.757576		95% confidence interval	-0.1512 to 0.08845		95% confidence interval	-0.2268 to -0.009562		95% confidence interval	-0.2250 to -0.007685
	1.63842	0.104932	0	0.473485		R squared (eta squared)	0.001332		R squared (eta squared)	0.0225		R squared (eta squared)	0.0218
	0	0.734523	0	0
	1.01695	0.839454	0	0.094697		F test to compare variances			F test to compare variances			F test to compare variances
	0	0	0.840979	0		F, DFn, Dfd	1.614, 100, 100		F, DFn, Dfd	3.030, 100, 100		F, DFn, Dfd	3.021, 100, 100
	0	0	0.840979	0.662879		P value	0.0175		P value	<0.0001		P value	<0.0001
	0.621469	1.15425	0	0		P value summary	*		P value summary	****		P value summary	****
	0	0	1.37615	0		Significantly different (P < 0.05)?	Yes		Significantly different (P < 0.05)?	Yes		Significantly different (P < 0.05)?	Yes
	0	0.89192	0	0
	0	0	0.458716	0		Data analyzed			Data analyzed			Data analyzed
	0.056497	0	0.535168	0.378788		Sample size, column A	101		Sample size, column A	101		Sample size, column A	101
	0.112994	0.524659	0.229358	0.284091		Sample size, column B	101		Sample size, column C	101		Sample size, column D	101
	0	0	0.993884	0.568182
	0	0.314795	0.152905	0
	0.056497	0	0.764526	0.662879
	0	0.052466	0.688073	0.189394
	0.056497	0	0.30581	0.852273
	0	0	0	0.094697
	0.056497	0.786988	0.458716	0
	0.056497	0	0.382263	0.568182
	0.508475	0	0.458716	0
	0	0.524659	0	0
	0	0	0.611621	0
	0	0.996852	0	0
	0.056497	0	0.229358	0.568182
	0	0	0	0
	0.564972	0.262329	0.535168	0
	0	0	0.076453	0
	0	0	0.076453	0
	0.056497	0.052466	0.076453	0
	0	0.209864	0.611621	0
	0	0	0	0.757576
	0.112994	0.052466	0	0.189394
	0	0.052466	0.611621	0
	0.056497	0	0	0.094697
	0.056497	0	0	0
	0	0	0.688073	0
	0.112994	0.629591	0	0.473485
	0	0.734523	0.076453	0
	0.79096	0	0.458716	0.284091
	1.35593	0.839454	0	0
	0.112994	0.682057	0.30581	0
	0.621469	0.052466	0	0
	0	0.314795	0	0
	0	0.052466	0	0.473485
	1.35593	0.682057	0.688073	0.189394
	0.282486	0.104932	0	0
	0.056497	0.472193	0	0.094697
	0.508475	0.052466	0	0
	0	0	0.458716	0
	0.169492	0.052466	0	0
	0.169492	0.052466	0	0.284091
	0.508475	0.996852	0	0
	0	0	0	0
	0.056497	0	0.229358	0
	0	0.209864	0.382263	0.094697
	0	0	0.152905	0
	0	0.419727	0.458716	0
	1.07345	0.314795	0.076453	0
	0	0	0.152905	0
	1.69491	0	0	0.284091
	0	0	0.535168	0
	0.056497	0.157398	0	0
	0	0	0	0
	0.564972	0.209864	0	0.94697
	1.75141	0	0.229358	0
	0	0	0	0.94697
	0	0	0	0
	0.056497	0.262329	0	0.757576
	0	0	0	0
	1.58192	0	0	0.284091
	0	0.157398	0.229358	0
	0	0.052466	0.229358	0.284091
	0	0.052466	0	0
	0.056497	0	0	0
	0.960452	0.524659	0	0
	0.112994	0.052466	0.076453	0.094697
	0.056497	0.157398	0	0
	1.69491	0.839454	0	0
	0.169492	0.052466	0	0
	0.564972	0	0	0
	0.056497	0.524659	0	0
	0.056497	0.209864	0	0.189394
	0	0.367261	0.076453	0
	0.056497	0	0	0.568182
	0	0.052466	0	0
	0.056497	0	0	0.568182
	0	0	0.152905	0
MEAN	0.286961	0.255576	0.168801	0.170642

## Sheet: 1f-Fiber DLD1
DLD1 Degradation Fiber	A	B	C	D	E		Column B	B2KO siControl
	WT siControl	B2KO siControl	B2KO siPARP14#1	B2KO siPARP14#2	B2KO siZRANB3		vs.	vs.
	1.86948	1.1011	0.655142	0.780761	1.17415		Column A	WT siControl
	0.847328	0.44703	0.894389	2.50266	0.802217
	0.56	1.40733	1.02729	0.904589	0.915385		Mann Whitney test
	0.917871	0.561475	1.5211	0.490053	1.72783		P value	<0.0001
	1.43192	0.89556	1.48528	1.34273	1.65397		Exact or approximate P value?	Exact
	0.936217	0.652638	1.27641	0.685014	1.68432		P value summary	****
	1.14044	0.680976	0.937708	1.13204	0.663324		Significantly different (P < 0.05)?	Yes
	1.28906	0.40605	0.788486	1.19789	1.17723		One- or two-tailed P value?	Two-tailed
	0.902007	0.517019	0.942008	0.906641	0.758496		Sum of ranks in column A,B	12398 , 7903
	1.09959	0.342105	0.709966	1.468	1.67708		Mann-Whitney U	2752
	0.774298	0.812317	0.88881	0.849398	1.15495
	0.844898	0.576851	1.06716	0.702454	0.881319		Difference between medians
	1.14424	1.04221	1.12607	0.808439	0.858779		Median of column A	1.011, n=100
	0.812826	0.617355	1.33738	0.892781	1.27474		Median of column B	0.7211, n=101
	1.0495	1.21027	0.813842	1.22779	1.09371		Difference: Actual	-0.2896
	1.00671	0.521037	0.658756	0.619217	1.07445		Difference: Hodges-Lehmann	-0.2537
	0.968153	0.693227	0.244592	1.23835	0.807157
	0.768215	0.676777	1.53643	0.969426	0.864591
	1.2192	0.329949	2.5838	1.58479	0.725285		Column C	B2KO siPARP14#1
	0.972222	0.486887	0.521701	1.86084	1.17302		vs.	vs.
	1.39246	0.574633	1.13225	1.80911	0.963535		Column B	B2KO siControl
	1.13572	0.613774	1.02527	1.40679	1.12251
	1.00911	0.804408	1.22999	1.47625	0.866776		Mann Whitney test
	1.33234	0.624039	0.692049	1.07774	1.23142		P value	<0.0001
	1.19928	1.004	0.65625	1.07228	1.1218		Exact or approximate P value?	Exact
	0.857385	0.449479	0.95873	0.912844	0.787103		P value summary	****
	0.253333	0.416084	0.911348	2.45083	0.468462		Significantly different (P < 0.05)?	Yes
	1.03139	0.936019	1.07692	0.986384	1.479		One- or two-tailed P value?	Two-tailed
	0.765198	0.555141	1.44493	0.955975	1.34276		Sum of ranks in column B,C	7814 , 12487
	1.18891	0.472826	0.559489	1.48608	0.790992		Mann-Whitney U	2663
	1.35612	0.624692	1.02459	0.619772	0.887314
	1.31001	0.850903	1.0976	0.939815	1.17439		Difference between medians
	0.967502	1.18965	1.30185	0.655636	0.468462		Median of column B	0.7211, n=101
	1.01237	0.453305	0.70902	0.776504	0.932692		Median of column C	1.050, n=100
	1.12055	0.795217	0.684211	0.845198	1.35579		Difference: Actual	0.329
	1.08029	0.869171	0.728863	0.885403	1.21545		Difference: Hodges-Lehmann	0.2887
	1.18239	0.821596	0.635328	1.21887	0.576923
	0.764365	0.851253	1.42363	0.855015	1.0441
	2.09809	0.717589	1.30082	1.12384	1.33555		Column D	B2KO siPARP14#2
	0.895881	0.672131	0.592441	0.97017	1.15765		vs.	vs.
	0.724113	0.607621	0.602151	1.21662	0.949588		Column B	B2KO siControl
	0.583158	0.721144	0.41604	1.4649	0.4
	1.08437	1.16799	0.855579	1.01838	0.879126		Mann Whitney test
	0.915874	0.930464	1.49313	1.187	0.598307		P value	<0.0001
	1.01813	0.692827	0.982935	1.59635	1.04829		Exact or approximate P value?	Exact
	1.83391	1.42399	0.854393	1.69349	1.32626		P value summary	****
	0.725242	0.676143	1.29346	0.587084	0.573394		Significantly different (P < 0.05)?	Yes
	0.563295	0.599357	0.957034	0.752925	1.00938		One- or two-tailed P value?	Two-tailed
	1.23784	0.509402	1.26326	0.974582	1.02712		Sum of ranks in column B,D	7578 , 12723
	1.03007	0.821293	1.3952	1.22642	0.895238		Mann-Whitney U	2427
	1.24494	0.55842	1.06974	1.35218	0.655488
	0.754686	1.42399	1.92011	1.27868	1.14841		Difference between medians
	1.77005	0.949868	0.840538	1.07172	0.476933		Median of column B	0.7211, n=101
	1.28186	0.745882	0.945135	1.03199	0.777367		Median of column D	1.025, n=100
	0.819586	0.8	1.41922	0.974118	1.581		Difference: Actual	0.304
	0.792295	0.570628	0.902346	0.490233	1.19746		Difference: Hodges-Lehmann	0.3022
	0.74099	0.492958	0.707084	1.32743	1.06429
	1.11001	0.622499	0.492308	0.443058	2.21993
	0.846603	0.435053	1.17544	1.58803	0.535749		Column E	B2KO siZRANB3
	0.961814	0.564969	1.28602	1.0552	1.06741		vs.	vs.
	1.0037	1.69871	1.23174	1.13789	0.898512		Column B	B2KO siControl
	1.5942	0.502249	0.797395	1.31275	1.4
	1.04341	0.311688	1.06547	1.30867	1.19972		Mann Whitney test
	0.803191	0.734076	1.11368	0.864973	1.05337		P value	<0.0001
	1.06667	1.3306	0.966825	1.24436	0.66622		Exact or approximate P value?	Exact
	0.940546	1.01692	1.25335	1.15545	1.70609		P value summary	****
	0.889621	0.632436	0.845509	1.00417	0.738399		Significantly different (P < 0.05)?	Yes
	0.536488	1.28296	1.23823	0.905451	0.758283		One- or two-tailed P value?	Two-tailed
	1.29981	0.66229	1.27767	0.825235	0.974087		Sum of ranks in column B,E	7878 , 12423
	1.28561	0.835488	0.938675	1.07286	1.12749		Mann-Whitney U	2727
	1.03232	1.09668	1.3455	0.94525	1.14081
	0.901	1.34441	0.929293	0.93662	0.875		Difference between medians
	1.07083	0.56569	1.02713	0.700709	1.6		Median of column B	0.7211, n=101
	0.540462	0.443863	1.12526	1.07471	1.03413		Median of column E	1.051, n=100
	0.868575	1.02601	1.36349	0.844423	1.3322		Difference: Actual	0.3297
	0.928918	1.2278	2.52324	0.933271	1.35156		Difference: Hodges-Lehmann	0.2687
	1.09844	0.915152	1.6067	0.697329	0.513956
	0.512522	1.31529	0.91363	1.03756	0.881242
	1.1939	1.53916	1.67016	0.787798	0.691281
	1.07048	0.677233	1.21341	1.19409	0.911235
	1.35476	0.744641	1.4263	1.60911	0.752054
	0.937412	0.850908	1.03176	3.03448	1.08845
	0.635425	1.04762	0.540476	1.45286	1.16738
	1.49096	1.01693	0.735732	1.68529	1.28328
	1.0676	0.997663	1.09071	1.99852	1.53121
	1.59602	0.336323	1.8289	0.959694	1.31448
	1.16885	0.563973	0.707354	1.86733	0.812214
	0.607206	0.70997	1.04394	0.370988	1.08503
	0.961433	0.957002	1.05632	1.06473	1.1665
	1.16909	0.776195	2.507	0.734637	1.72016
	1.14806	0.639053	1.58207	1.51538	0.837121
	0.745312	0.8284	0.456459	0.755796	0.558777
	1.46797	0.884932	1.40823	0.815137	1.13851
	0.47806	0.663555	0.940734	0.80049	0.849375
	1.00248	0.867769	2.42081	0.957182	1.17171
	0.911374	1.50509	1.18087	0.91	1.46728
	0.715979	0.56439	1.41321	0.912459	1.30632
	0.576975	0.779164	1.10978	1.38313	1.11642
	1.12811	0.734893	1.12346	2.0366	0.848518
	1.16482	0.634281	0.635043	0.981501	0.884486
		0.879941
MEDIAN	1.01074	0.721144	1.05013	1.02519	1.05083

## Sheet: 1g-Fiber RPE1
RPE1 Degradation Fiber	A	B	C	D	E	F		Column B	BRCA1KO siControl+HU
	WT siControl+HU	BRCA1KO siControl+HU	BRCA1KO siControl+HU+Mirin	BRCA1KO siPARP14#1+HU	BRCA1KO siPARP14#2+HU	BRCA1KO siZRANB3+HU		vs.	vs.
	0.937911	0.478554	1.16957	0.931211	1.06371	0.977625		Column A	WT siControl+HU
	0.845912	0.777911	0.873454	1.14535	0.932039	0.805668
	0.985308	0.768429	1.23229	1.46735	0.648908	1.25906		Mann Whitney test
	0.63593	0.782986	0.858286	0.457008	0.82225	1.18175		P value	<0.0001
	1.11111	0.92382	0.707129	2.10132	1.07752	0.769526		Exact or approximate P value?	Exact
	1.80686	0.829738	1.06347	0.460086	0.988875	0.935644		P value summary	****
	0.708589	0.640436	0.977364	1.12657	1.03626	1.17443		Significantly different (P < 0.05)?	Yes
	0.94274	0.897917	0.711111	0.802022	0.807889	0.618375		One- or two-tailed P value?	Two-tailed
	1.16148	0.754075	0.915294	1.51009	0.911824	1.11485		Sum of ranks in column A,B	13389 , 6912
	1.46915	0.690286	0.914766	1.79076	1.0733	0.873734		Mann-Whitney U	1862
	1.3865	0.573626	0.638336	0.824713	1.20304	0.802879
	0.832919	0.989877	0.954751	1	0.709594	0.836182		Difference between medians
	1.30312	0.868465	1.08134	0.863567	1.0467	0.683773		Median of column A	0.9843, n=101
	0.984252	0.387283	0.800648	1.14541	0.822898	0.891218		Median of column B	0.6913, n=100
	1.60143	1.35507	0.758621	1.22946	0.950726	1.04303		Difference: Actual	-0.2929
	0.819549	0.661714	1.32086	1.13009	0.74099	1.19953		Difference: Hodges-Lehmann	-0.2798
	0.957768	0.503788	1.16068	1.00134	0.996543	1.05285
	1.14511	0.66004	0.923767	0.903094	1.10738	0.91631
	1.11418	0.513228	0.755696	0.957983	0.769722	1.21934		Column C	BRCA1KO siControl+HU+Mirin
	1.00278	0.653313	1.07936	0.912782	1.43833	1.29367		vs.	vs.
	0.833116	0.590188	0.844203	1.18952	0.951059	0.912807		Column B	BRCA1KO siControl+HU
	0.975096	0.674975	1.10709	1.0259	1.16635	0.744111
	1.14951	0.714389	1.13799	0.93733	1.22812	0.772871		Mann Whitney test
	1.18607	0.936421	0.951914	1.09899	0.668021	0.806202		P value	<0.0001
	0.839943	0.62625	1.10571	0.720758	1.46582	0.964557		Exact or approximate P value?	Exact
	1.03336	0.742903	1.02459	1.02265	1.12237	0.753908		P value summary	****
	1.00457	0.680883	2.505	0.905966	0.865136	0.97741		Significantly different (P < 0.05)?	Yes
	1.0372	0.427609	1.12749	1.0619	0.840039	1.18175		One- or two-tailed P value?	Two-tailed
	0.817994	0.908333	0.827869	0.828947	0.846338	0.942688		Sum of ranks in column B,C	6814 , 13892
	0.965432	0.407912	1.38619	0.872383	0.757874	0.794574		Mann-Whitney U	1764
	1.38795	0.814815	0.832241	0.718298	0.625616	1.02314
	0.694143	0.685474	1.08204	0.945652	1.06824	0.726612		Difference between medians
	0.663781	0.554833	0.96594	0.656977	1.59769	0.854742		Median of column B	0.6913, n=100
	0.916716	0.482936	1.69148	1.20722	1.55333	1.1443		Median of column C	0.9659, n=103
	0.475214	0.7	1.07946	0.92781	1.01798	0.994742		Difference: Actual	0.2746
	0.908	0.520032	1.17281	1.30639	1.48952	1.01924		Difference: Hodges-Lehmann	0.2858
	1.27257	0.845294	1.60219	0.961362	1.14686	1.04337
	0.659676	0.738462	0.907357	0.691829	1.11953	0.957505
	1.19162	0.816242	2.32151	1.00258	0.818102	0.962256		Column D	BRCA1KO siPARP14#1+HU
	1.2204	0.898776	0.994036	0.666667	0.891986	0.950644		vs.	vs.
	1.07743	0.555459	1.17664	0.922652	0.628866	1.28391		Column B	BRCA1KO siControl+HU
	1.23918	0.864125	0.892399	2.00417	0.895434	0.854195
	0.783471	1.31572	0.875455	0.747288	0.954861	1.20274		Mann Whitney test
	1.19084	0.620742	0.82381	1.09924	0.844725	0.986369		P value	<0.0001
	0.747475	0.455405	0.932358	1.0281	2.43505	0.829268		Exact or approximate P value?	Exact
	1.11783	0.558089	0.916201	1	0.828369	1.07932		P value summary	****
	1.1156	1.31572	0.864743	0.748355	0.826395	0.642174		Significantly different (P < 0.05)?	Yes
	1.13887	0.864125	1.05213	0.987975	0.900627	1.69449		One- or two-tailed P value?	Two-tailed
	0.771005	0.824816	0.809524	1.48658	0.661504	1.2495		Sum of ranks in column B,D	6875 , 13225
	0.781079	0.464441	0.543249	0.841198	1.64911	0.911246		Mann-Whitney U	1825
	1.5007	0.628521	0.85705	1.83704	0.913475	0.994718
	0.824499	0.262195	0.892778	0.757771	1.31809	0.791084		Difference between medians
	0.593573	0.465295	1.07401	1.34062	0.960613	0.545256		Median of column B	0.6913, n=100
	1.02723	0.926421	0.653205	0.980237	1.09645	0.86387		Median of column D	1.002, n=100
	0.875571	0.972973	0.827498	1.31268	1.09109	1.11811		Difference: Actual	0.3106
	1.02794	0.819847	0.854772	1.21842	0.863326	1.03752		Difference: Hodges-Lehmann	0.3077
	0.69225	0.879373	0.830508	1.09512	0.92461	1.10749
	0.946765	0.535489	0.797448	1.23161	1.01436	0.89358
	0.833333	1.10027	0.853457	1.06707	0.8956	0.821918		Column E	BRCA1KO siPARP14#2+HU
	0.951464	0.854845	1.50659	1.25908	1.35501	0.972572		vs.	vs.
	1.25717	0.760234	0.843802	1.14464	0.753756	0.903052		Column B	BRCA1KO siControl+HU
	0.761485	0.63191	0.801406	1.0225	1.0989	0.775378		Mann Whitney test
	1.04715	0.383604	0.88848	1.39823	0.939394	0.789474
	0.904637	0.692352	1.33225	0.521984	0.504114	0.828098		P value	<0.0001
	1.38584	1.20257	0.787009	0.683054	0.696676	1.17407		Exact or approximate P value?	Exact
	1.37522	0.68129	0.958022	1.12392	0.866445	1.19667		P value summary	****
	0.835143	0.905563	0.930029	1.33333	1.11138	1.02202		Significantly different (P < 0.05)?	Yes
	1.3594	0.680604	0.893817	1.41212	1.51219	0.704253		One- or two-tailed P value?	Two-tailed
	0.921861	0.598738	1.17992	0.841046	1.03895	1.42214		Sum of ranks in column B,E	6931 , 13169
	0.786106	0.852924	0.94965	1.10665	1.15238	1.063		Mann-Whitney U	1881
	1.53039	0.69239	1.10101	1.22643	1.23983	0.77543
	0.767587	0.629676	0.900962	1.12066	0.946447	1.28451		Difference between medians
	1.43415	0.664626	1.2963	0.70028	1.06159	0.985816		Median of column B	0.6913, n=100
	0.999582	0.337872	0.852284	0.80777	0.715111	0.764896		Median of column E	0.9530, n=100
	1.16763	0.680604	0.708423	0.72803	0.917479	0.768927		Difference: Actual	0.2616
	0.899032	0.598738	0.832639	1.153	0.800241	1.26821		Difference: Hodges-Lehmann	0.2645
	0.917431	0.586598	1.83654	1.49196	1.09375	0.982202
	0.904386	1.27145	1.06122	0.845827	0.731078	1.08946
	1.06768	0.874482	0.995804	1.76942	0.803621	0.654595		Column F	BRCA1KO siZRANB3+HU
	1.08854	0.593668	1.14152	1.87445	1.04856	1.09368		vs.	vs.
	0.890274	0.532283	0.732892	1.87445	0.724977	0.818004		Column B	BRCA1KO siControl+HU
	0.806383	0.515638	0.752941	0.845948	1.20278	1.06463
	1.07632	0.694945	1.22129	0.988227	0.933468	0.60021		Mann Whitney test
	1.26394	0.567048	1.12461	0.807035	1.44179	0.891736		P value	<0.0001
	0.816549	0.788981	1.6789	1.3643	0.713217	0.759272		Exact or approximate P value?	Exact
	0.858577	0.330223	1.14325	1.1271	0.962696	0.976359		P value summary	****
	0.826667	0.813008	0.761798	0.799285	1.09763	0.94537		Significantly different (P < 0.05)?	Yes
	0.719898	0.790875	0.725759	0.855643	1.04005	0.960571		One- or two-tailed P value?	Two-tailed
	1.02952	0.911703	0.77764	0.737463	1.37281	1.21921		Sum of ranks in column B,F	6953 , 13147
	1.38335	1.90381	1.27204	0.742023	0.914303	1.64733		Mann-Whitney U	1903
	0.997905	0.602494	1.27555	0.803783	0.713981	1.3231
	0.744681	0.667951	1.05474	1.12984	0.73079	1.05047		Difference between medians
	0.797156	1.01986	0.777778	1.26388	1.52	1.0129		Median of column B	0.6913, n=100
	0.805772	0.838946	1.52381	0.625745	0.711793	0.958491		Median of column F	0.9686, n=100
	1.16925	0.802482	1.05876	1.2	1.02962	1.2562		Difference: Actual	0.2772
	1.21184	0.724346	1.04078	1.05135	1.00199	1.13589		Difference: Hodges-Lehmann	0.2621
	1.1112	1.01	1.26536	0.997292	0.947817	1.01333
	0.764827	0.312326	1.96748	0.908363	1.13576	0.708303
	1.04381	0.468795	1.3311	0.7429	0.913341	0.84048
	1.13712	0.495652	1.25	1.03462	1.16212	1.08029
	0.770781		1.08546
			0.990712
			1.01499
MEDIAN	0.984252	0.691319	0.96594	1.00196	0.95296	0.968565

## Sheet: 1h-Fiber HeLa
HeLa WT Degradation Fiber	A	B	C
	siControl	siControl+BO2	siPARP14+BO2		Column B	siControl+BO2
	0.727955	0.668954	1.72427		vs.	vs.
	0.763359	0.51978	0.856265		Column A	siControl
	0.800512	0.650346	0.667799
	1.54198	0.713268	1.29964		Mann Whitney test
	0.817455	0.610714	1.19717		P value	<0.0001
	1.7425	0.617491	0.664514		Exact or approximate P value?	Approximate
	0.666949	0.64005	0.742188		P value summary	****
	1.11533	0.57361	0.514421		Significantly different (P < 0.05)?	Yes
	0.944628	0.616523	0.32677		One- or two-tailed P value?	Two-tailed
	1.27731	0.998246	0.741489		Sum of ranks in column A,B	13269 , 7641
	0.916364	1.13684	0.481682		Mann-Whitney U	2388
	0.875	0.617582	0.722897
	1.05699	0.693972	0.49525		Difference between medians
	1.17341	0.851444	1.48452		Median of column A	0.9741, n=102
	0.913446	0.518097	0.692516		Median of column B	0.7158, n=102
	1.52003	0.967543	0.594051		Difference: Actual	-0.2582
	1.42971	0.919968	0.758214		Difference: Hodges-Lehmann	-0.2586
	0.941597	0.718412	0.721154
	0.978333	0.518485	0.565885
	1.02162	0.598649	1.01524		Column C	siPARP14+BO2
	0.719821	1.14309	0.789812		vs.	vs.
	0.816291	0.381141	1.22437		Column B	siControl+BO2
	1.09375	0.509213	0.837642
	0.560265	0.530592	0.582461		Mann Whitney test
	1.3088	0.562261	0.756158		P value	0.0007
	1.45746	0.934552	1.15406		Exact or approximate P value?	Approximate
	0.80535	0.779012	0.690673		P value summary	***
	0.973451	0.701994	1.10266		Significantly different (P < 0.05)?	Yes
	1.31758	0.451128	0.864109		One- or two-tailed P value?	Two-tailed
	1.38378	0.821324	1.35078		Sum of ranks in column B,C	9068 , 12047
	0.674868	0.842767	1.20172		Mann-Whitney U	3815
	1.11392	0.559563	0.77284
	0.798387	0.795	1		Difference between medians
	0.732255	0.863393	0.766257		Median of column B	0.7158, n=102
	1.28193	0.69382	0.47619		Median of column C	0.8686, n=103
	1.24871	0.655941	1.10428		Difference: Actual	0.1528
	0.857285	0.519573	0.868627		Difference: Hodges-Lehmann	0.1411
	1.01394	0.937226	1.12519
	1.36187	0.485038	0.43117
	1.08567	1.0395	1.02542
	0.754762	0.894542	0.561212
	1.17542	1.57028	1.38764
	0.927101	0.700745	1.50385
	0.803758	0.525157	1.0548
	1.0519	0.436429	1.06518
	1.38424	0.925781	1.71816
	0.894332	0.723739	0.679958
	1.61697	0.631843	0.435705
	2.40866	0.641702	0.601368
	1.00312	0.416667	0.794176
	1.36004	0.652905	0.942383
	1.12008	0.927032	0.897727
	0.827773	0.843583	0.466667
	0.768966	0.83815	0.972018
	0.927036	0.769585	1.00207
	1.22362	0.747209	1.43355
	0.887218	0.784938	1.35178
	1.65222	0.834887	0.628514
	0.778723	0.712281	0.456422
	1.3076	0.606061	0.88498
	1.14072	0.281505	0.976043
	1.25514	0.311844	0.697922
	0.94855	0.305385	1.21154
	0.954228	0.724324	0.670906
	1.35714	0.510769	0.43761
	1.02269	0.860909	1.00304
	0.878906	0.769817	1.54231
	0.740639	1.24265	0.84447
	1.75736	1.08852	0.592448
	0.880789	1.04078	1.11273
	0.876712	0.925781	1.0091
	0.824017	0.780543	0.980769
	0.657922	0.48727	1.15608
	0.633126	0.432914	0.792444
	1.01306	0.691406	1.41354
	0.943285	1.07427	0.540344
	1.18027	0.649805	0.89413
	1.16545	1.17808	0.790871
	0.696742	0.611621	0.468254
	0.664645	1.19095	0.800173
	1.40375	0.844531	1.09555
	0.824226	0.739059	0.547395
	0.9499	0.710411	0.780269
	1.28068	0.535674	0.953099
	0.59779	0.818087	0.986137
	0.912046	1.26791	0.651561
	0.728767	1.06652	1.27902
	1.30174	0.705174	1.25437
	0.747777	0.904744	0.576985
	0.974725	1.47114	1.12778
	0.883167	0.654018	0.546887
	1.23791	0.945216	0.752033
	1.60824	0.925	1.14857
	1.16484	0.654974	1.10488
	0.606771	0.570978	1.14303
	1.16802	0.554615	1.01824
	0.404356	0.92928	1.48633
	0.8139	1.5481	1.37571
	1.12018	0.71856	0.821664
	1.13702	1.1283	0.574441
	1.16116	0.689408	1.10488
	0.82066	0.899749	1.57401
			1.12542
MEDIAN	0.974088	0.71584	0.868627

## Sheet: 1i-Fiber 8988T
8988T Degradation Fiber	A	B	C	D		Column B	WT siBRCA1
	WT siControl	WT siBRCA1	KO19 siControl	KO19 siBRCA1		vs.	vs.
	0.949239	0.518775	1.04194	0.972136		Column A	WT siControl
	1.24079	0.526415	1.31076	1.11707
	1.27708	1.04607	1.22786	1.04182		Mann Whitney test
	1.60513	0.759881	1.18191	1.11265		P value	<0.0001
	0.928627	0.586521	0.849956	0.933921		Exact or approximate P value?	Approximate
	1.14932	0.659218	1.01103	1.81619		P value summary	****
	0.96945	0.581883	1.14904	0.939803		Significantly different (P < 0.05)?	Yes
	0.591152	0.568539	0.932836	0.67747		One- or two-tailed P value?	Two-tailed
	0.924876	0.660239	1.25408	0.82881		Sum of ranks in column A,B	14111 , 8044
	0.945196	0.479588	0.63707	0.777778		Mann-Whitney U	2373
	0.944511	0.63621	0.909956	0.836032
	1.02353	0.708471	1.24025	0.636114		Difference between medians
	1.18132	0.51819	1.08696	1.09574		Median of column A	1.026, n=104
	1.11397	0.609155	0.888889	0.695057		Median of column B	0.7334, n=106
	1.46339	0.875138	1.03974	0.969574		Difference: Actual	-0.293
	1.2006	0.88515	1.01537	0.57315		Difference: Hodges-Lehmann	-0.2888
	0.83819	0.777247	1.61255	1.517
	0.738679	1.2089	1.09256	1.13107
	1.54957	0.818865	1.00066	1.0833		Column C	PARP14KO19 siControl
	1.27019	0.643446	0.611963	0.862392		vs.	vs.
	1.0303	0.737079	1.03846	0.715087		Column A	WT siControl
	1.01556	0.685261	0.676912	1.0406
	0.839251	0.662977	1.16376	0.821866		Mann Whitney test
	1.09375	0.71875	0.663886	1.23574		P value	0.0756
	1.66167	0.715264	0.982821	0.697211		Exact or approximate P value?	Approximate
	0.902192	0.754796	1.00152	1.40349		P value summary	ns
	1.06652	0.584468	1.09709	1.00125		Significantly different (P < 0.05)?	No
	1.02913	1.04537	1.01414	0.978142		One- or two-tailed P value?	Two-tailed
	1.89725	1.62247	0.712897	0.678222		Sum of ranks in column A,C	11467 , 9648
	1.26497	1.16829	1.4822	0.83711		Mann-Whitney U	4497
	0.74355	0.676654	1.27233	1.10779
	1.01846	0.819977	0.662211	0.739365		Difference between medians
	0.725456	0.66295	0.914081	0.813953		Median of column A	1.026, n=104
	1.15014	0.739302	0.902944	1.28993		Median of column C	0.9828, n=101
	0.896667	0.808884	0.717087	0.836858		Difference: Actual	-0.04354
	1.42478	0.921332	0.955397	1.05797		Difference: Hodges-Lehmann	-0.06088
	0.985515	0.546952	1.25349	1.01085
	1.00436	0.787129	1.27784	0.578189
	1.11068	0.868195	1.21894	0.836858		Column D	PARP14KO19 siBRCA1
	0.946067	0.934485	1.27784	2.09496		vs.	vs.
	1.03407	0.485373	0.922819	1.46958		Column A	WT siControl
	0.925498	0.226908	1.24206	1.42637
	1.3828	0.69947	0.970297	1.00793		Mann Whitney test
	1.84148	0.733719	0.908074	0.718053		P value	0.1787
	1.77318	0.378414	1.12	0.68454		Exact or approximate P value?	Approximate
	0.955691	1.01278	0.453172	1.17893		P value summary	ns
	1.03745	0.575295	1.12527	1.02727		Significantly different (P < 0.05)?	No
	0.729245	0.696471	1.10138	1.55491		One- or two-tailed P value?	Two-tailed
	1.33842	0.889902	0.006582	0.687332		Sum of ranks in column A,D	11396 , 10132
	1.30713	0.728882	1.11545	0.647773		Mann-Whitney U	4776
	1.19349	0.444605	0.648462	0.911932
	0.92007	1.49711	1.32193	0.638655		Difference between medians
	1.19391	0.474906	0.902054	0.895206		Median of column A	1.026, n=104
	1.09796		0.879288	1.34992		Median of column D	0.9781, n=103
	0.982792	0.543431	1.39662	0.85956		Difference: Actual	-0.04822
	1.18791	0.462863	0.508486	0.724261		Difference: Hodges-Lehmann	-0.05369
	0.846741	0.77363	1.28993	0.915769
	0.937168	1.27819	0.968716	1.15826
	1.33161	0.824627	1.45	1.08937
	0.917829	0.574532	1.26191	1.02367
	1.11529	0.803895	1.41427	0.681879
	0.723467	2.36004	0.913523	0.788646
	1.6484	0.973585	0.854141	1.00582
	0.843249	0.834962	0.611	0.715205
	0.760417	1.24088	0.954955	1.61316
	0.917779	0.573747	0.596237	1.00971
	1.05667	0.782772	1.15306	1.07199
	1.3751	0.631276	0.988665	0.985539
	0.984227	0.708547	0.530739	1.21395
	1.16749	0.734338	1.04429	0.746085
	1.33161	0.753333	0.865136	0.920614
	0.974102	1.46875	0.93297	0.770408
	0.802881	0.865198	0.778443	0.955261
	0.983962	0.538616	1.18846	0.717967
	0.991766	0.542529	0.834615	0.640861
	1.09829	0.471526	1.02417	0.885079
	1.26914	0.595458	0.997713	0.931459
	1.19674	1.86441	1.2175	0.61082
	0.602339	0.741392	0.850783	1.3116
	1.2698	0.587573	0.842365	2.00546
	1.16412	0.552529	0.862364	1.57645
	1.02359	0.965076	0.850783	1.35671
	0.632727	0.577255	0.822034	1.93548
	0.9557	1.31633	0.739901	1.18447
	0.613497	0.753304	0.922961	1.17868
	0.809689	0.655083	0.72028	0.845333
	0.66155	0.59337	1.13213	0.738628
	0.824725	1.20968	1.14209	0.981818
	1.05	0.916758	1.19141	1.0239
	1.06733	1.39662	1.03738	0.87253
	1.07149	0.720225	0.884937	1.06481
	0.717844	0.602674	0.982843	0.753325
	0.6334	0.801775	1.26789	0.772067
	0.766704	0.748521	0.801122	1.70224
	1.29018	1.17135	0.787419	1.5166
	0.605489	0.858029	0.922819	1.70902
	0.738245	0.733085	0.971548	0.690494
	0.937016	0.866129	0.778369	0.928376
	1.0465	0.995175	1.18136	1.20823
	1.38626	0.542345	0.827191	1.42779
	1.33666	1.06319	0.71563	1.30328
	1.52558	0.463297		1.68868
	0.564841	0.704819		1.33402
	1.41975	0.590219
		0.668174
		0.943117
		1.15449
MEDIAN	1.02636	0.733402	0.982821	0.978142

## Sheet: 1j-Fiber 8988T
8988T Degradation Fiber	A	B	C	D	E	F		Column B	WT siBRCA2
	WT siControl	WT siBRCA2	PARP14KO14 siControl	PARP14KO14 siBRCA2	PARP14KO19 siControl	PARP14KO19 siBRCA2		vs.	vs.
	0.949239	1.2329	1.08161	1.23592	1.04194	1.29534		Column A	WT siControl
	1.24079	0.750429	0.94942	0.898527	1.31076	1.00109
	1.27708	0.886827	1.00538	0.780791	1.22786	0.618125		Mann Whitney test
	1.60513	0.610534	0.778309	0.672034	1.18191	0.632605		P value	<0.0001
	0.928627	0.464502	1.0487	0.581715	0.849956	1.33929		Exact or approximate P value?	Approximate
	1.14932	0.798552	1.05361	0.802481	1.01103	1.09121		P value summary	****
	0.96945	0.620303	0.873894	0.884831	1.14904	1.48963		Significantly different (P < 0.05)?	Yes
	0.591152	0.447907	0.75667	1.29875	0.932836	1.04262		One- or two-tailed P value?	Two-tailed
	0.924876	0.785198	0.820225	0.684068	1.25408	1.48061		Sum of ranks in column A,B	14302 , 6813
	0.945196	0.624774	0.925743	0.962687	0.63707	1.03982		Mann-Whitney U	1662
	0.944511	0.496887	1.02065	0.522213	0.909956	0.964424
	1.02353	0.82761	0.876531	1.16826	1.24025	0.641117		Difference between medians
	1.18132	0.436499	0.83105	1	1.08696	0.955712		Median of column A	1.026, n=104
	1.11397	0.553599	0.775602	1.60142	0.888889	1.01242		Median of column B	0.6728, n=101
	1.46339	0.566667	1.10865	0.844619	1.03974	1.37		Difference: Actual	-0.3536
	1.2006	0.645792	1.05947	0.876138	1.01537	0.789639		Difference: Hodges-Lehmann	-0.3579
	0.83819	0.759797	1.15042	0.839262	1.61255	1.14059
	0.738679	0.887994	0.681369	0.937605	1.09256	0.911684
	1.54957	0.534862	0.881057	0.916667	1.00066	1.18257		Column C	PARP14KO14 siControl
	1.27019	0.791855	0.911991	1.33485	0.611963	0.667725		vs.	vs.
	1.0303	0.276639	0.805949	0.765873	1.03846	0.851126		Column A	WT siControl
	1.01556	0.818986	1.15042	0.92111	0.676912	1.13735
	0.839251	0.368838	1.05947	0.990775	1.16376	0.79477		Mann Whitney test
	1.09375	0.716038	1.44102	0.937705	0.663886	0.971581		P value	0.2709
	1.66167	0.493399	1.11274	0.631951	0.982821	0.812596		Exact or approximate P value?	Approximate
	0.902192	0.496853	0.910926	0.555649	1.00152	0.954138		P value summary	ns
	1.06652	0.46422	0.88832	0.929936	1.09709	0.691973		Significantly different (P < 0.05)?	No
	1.02913	1.34736	1.49173	1.14595	1.01414	0.817896		One- or two-tailed P value?	Two-tailed
	1.89725	0.490689	1.55366	0.673028	0.712897	0.767812		Sum of ranks in column A,C	11180 , 9935
	1.26497	0.836569	0.914934	0.977285	1.4822	1.32923		Mann-Whitney U	4784
	0.74355	0.587004	1.04705	0.700097	1.27233	0.805405
	1.01846	0.254978	0.807947	1.04987	0.662211	0.111031		Difference between medians
	0.725456	0.219242	0.925228	1.20375	0.914081	1.28037		Median of column A	1.026, n=104
	1.15014	0.367563	0.787162	1.11073	0.902944	0.784873		Median of column C	0.9624, n=101
	0.896667	0.286822	0.580593	1.07278	0.717087	1.1882		Difference: Actual	-0.06399
	1.42478	0.680685	2.24808	0.738294	0.955397	0.731115		Difference: Hodges-Lehmann	-0.0407
	0.985515	1.0096	0.797468	1.00542	1.25349	0.957033
	1.00436	1.98883	1.02718	1.23958	1.27784	1.02515
	1.11068	0.322967	0.722336	0.652555	1.21894	1.38033		Column D	PARP14KO14 siBRCA2
	0.946067	0.602389	0.785392	1.76416	1.27784	1.22211		vs.	vs.
	1.03407	0.425798	1.17522	2.01843	0.922819	1.10793		Column A	WT siControl
	0.925498	0.937076	1.17945	1.52289	1.24206	0.864071
	1.3828	0.874404	1.13152	1.87973	0.970297	1.04571		Mann Whitney test
	1.84148	0.598196	2.24078	1.10702	0.908074	2.17787		P value	0.5347
	1.77318	1.0902	1.97812	1.44824	1.12	0.714863		Exact or approximate P value?	Approximate
	0.955691	0.659168	1.52124	1.02731	0.453172	1.05903		P value summary	ns
	1.03745	0.600295	1.62905	0.647241	1.12527	1.05291		Significantly different (P < 0.05)?	No
	0.729245	0.972364	1.50652	1.02995	1.10138	0.842061		One- or two-tailed P value?	Two-tailed
	1.33842	0.244681	1.07042	0.895701	0.658221	0.584567		Sum of ranks in column A,D	11084 , 10444
	1.30713	0.541762	1.37219	1.0771	1.11545	1.82024		Mann-Whitney U	5088
	1.19349	0.672716	1.72272	0.531876	0.648462	1.55587
	0.92007	0.813953	1.5514	0.962644	1.32193	0.956653		Difference between medians
	1.19391	0.396026	0.9864	1.54378	0.902054	0.952679		Median of column A	1.026, n=104
	1.09796	0.788988	0.828601	1.5161	0.879288	0.95657		Median of column D	1.000, n=103
	0.982792	0.364486	1.59099	1.15608	1.39662	1.01884		Difference: Actual	-0.02636
	1.18791	0.938158	1.41156	1.24044	0.508486	1.47669		Difference: Hodges-Lehmann	-0.02326
	0.846741	0.428233	0.913138	1.26517	1.28993	0.868165
	0.937168	1.04273	0.82377	0.89968	0.968716	1.18886
	1.33161	0.685751	0.971297	1.09319	1.45	0.598548		Column E	PARP14KO19 siControl
	0.917829	0.538088	0.771344	1.25437	1.26191	1.2246		vs.	vs.
	1.11529	0.679889	1.34426	1.02384	1.41427	1.35414		Column A	WT siControl
	0.723467	0.669689	1.07709	1.60062	0.913523	1.15154
	1.6484	0.88326	0.89071	1.02755	0.854141	0.955738		Mann Whitney test
	0.843249	0.597877	0.732426	1.99056	0.611	1.14955		P value	0.0784
	0.760417	1.1583	0.943709	0.924242	0.954955	0.796241		Exact or approximate P value?	Approximate
	0.917779	0.627049	0.885672	0.714761	0.596237	0.893881		P value summary	ns
	1.05667	0.672765	1.3825	1.53218	1.15306	1.05147		Significantly different (P < 0.05)?	No
	1.3751	0.719672	2.25033	1.29988	0.988665	0.958856		One- or two-tailed P value?	Two-tailed
	0.984227	0.424231	1.19296	0.980334	0.530739	0.799913		Sum of ranks in column A,E	11460 , 9655
	1.16749	0.89644	1.41994	1.04631	1.04429	1.04521		Mann-Whitney U	4504
	1.33161	0.575419	0.962366	1.1566	0.865136	0.709286
	0.974102	0.265541	0.860099	0.788984	0.93297	0.919242		Difference between medians
	0.802881	0.586767	0.952765	1.07039	0.778443	0.831675		Median of column A	1.026, n=104
	0.983962	0.691589	0.590406	1.05882	1.18846	1.05627		Median of column E	0.9828, n=101
	0.991766	1.13647	1.82952	0.952548	0.834615	0.935634		Difference: Actual	-0.04354
	1.09829	0.819738	0.784675	1.19243	1.02417	0.619098		Difference: Hodges-Lehmann	-0.06041
	1.26914	0.275298	1.12221	1.20027	0.997713	1.12854
	1.19674	0.738061	1.31869	0.956376	1.2175	1.04628
	0.602339	0.609839	0.602267	0.863988	0.850783	1.16544		Column F	PARP14KO19 siBRCA2
	1.2698	0.868085	0.8228	1.51136	0.842365	1.37604		vs.	vs.
	1.16412	0.835561	1.00619	1	0.862364	1.14643		Column E	PARP14KO19 siControl
	1.02359	0.623348	0.996279	0.91411	0.850783	0.874007
	0.632727	1.22549	0.706758	1.41494	0.822034	0.920662		Mann Whitney test
	0.9557	1.2213	0.882779	1.09956	0.739901	0.934277		P value	0.9259
	0.613497	0.726055	1.07366	0.551092	0.922961	0.887371		Exact or approximate P value?	Approximate
	0.809689	0.767377	0.892857	1.63312	0.72028	0.655777		P value summary	ns
	0.66155	0.767914	0.966727	1.20627	1.13213	1.18964		Significantly different (P < 0.05)?	No
	0.824725	0.579491	1.02215	1.44	1.14209	0.696145		One- or two-tailed P value?	Two-tailed
	1.05	0.429701	0.803922	0.874661	1.19141	1.20189		Sum of ranks in column E,F	10363 , 10752
	1.06733	0.89005	0.839156	0.666325	1.03738	0.549568		Mann-Whitney U	5212
	1.07149	0.591365	1.18866	0.905778	0.884937	1
	0.717844	0.99173	0.85	0.769231	0.982843	1.97259		Difference between medians
	0.6334	0.955224	0.87644	0.921359	1.26789	0.893617		Median of column E	0.9828, n=101
	0.766704	0.855319	1.03162	0.840532	0.801122	1.41335		Median of column F	0.9680, n=104
	1.29018	0.798407	1.37375	1.30063	0.787419	0.84652		Difference: Actual	-0.01482
	0.605489	0.669647	0.859732	0.87	0.922819	1.06829		Difference: Hodges-Lehmann	0.002373
	0.738245	0.762282	0.953099	1.01185	0.971548	1.02564
	0.937016	0.619981	0.81588	1.35916	0.778369	0.411007
	1.0465	1.04385	0.783523	0.957219	1.18136	1.05011
	1.38626	0.802368	0.76934	0.716074	0.827191	0.879808
	1.33666	0.846765	0.596031	0.892857	0.71563	0.795782
	1.52558			1.05822		0.981303
	0.564841			1.26122		1.13838
	1.41975					0.679554
MEDIAN	1.02636	0.672765	0.962366	1	0.982821	0.968002

[truncated: 66 more sheets: 1k-Fiber 8988T, 1l-Fiber 8988T, 2a-gH2AX IF DLD1, 2b-Neutral comet HeLa, 2c-Neutral comet HeLa, 2d-Neutral comet RPE1, 2e-Neutral comet RPE1, 2f-Clonogenics HeLa, 2g-Clonogenics HeLa, 2h-Clonogenics DLD1, 2i-Clonogenics DLD1, 2j-CTG HeLa, 2k-CTG HeLa, 2l-Clonogenics 8988T, 2m-Clonogenics 8988T, 3a-BrdU comet HeLa, 3b-BrdU comet RPE1, 3c-BrdU comet HeLa, 3d-BrdU comet HeLa, 3f-SIRF HeLa …]
