# Supplementary material for: The KU-PARP14 axis differentially regulates DNA resection at stalled replication forks by MRE11 and EXO1
Source: Nat Commun. 2022 Aug 27;13:5063. doi: 10.1038/s41467-022-32756-5 (PMC9420157; doi:10.1038/s41467-022-32756-5)
Supplement: Supplementary file 4 — Source Data [file 41467_2022_32756_MOESM4_ESM.zip › Source_Data_Supplementary_Information.xlsx]

## Sheet: S1a-Fiber HeLa
HeLa Degradation Fiber		A	B	C
		HU	HU+Mirin	HU+PFM01		Column B	HU+Mirin		Column C	HU+PFM01
		0.653459	0.905122	0.821648		vs.	vs.		vs.	vs.
		0.85277	0.950971	0.856069		Column A	HU		Column A	HU
		0.487106	0.838792	0.845644
		0.942274	0.904016	1.07078		Mann Whitney test			Mann Whitney test
		0.743328	0.684667	1.0725		P value	<0.0001		P value	<0.0001
		0.489011	0.944385	0.957641		Exact or approximate P value?	Approximate		Exact or approximate P value?	Exact
		0.326389	1.07831	0.691301		P value summary	****		P value summary	****
		0.912198	1.56444	0.921499		Significantly different (P < 0.05)?	Yes		Significantly different (P < 0.05)?	Yes
		0.630532	0.934511	0.884497		One- or two-tailed P value?	Two-tailed		One- or two-tailed P value?	Two-tailed
		1.08972	0.900274	1.02262		Sum of ranks in column A,B	7119 , 13791		Sum of ranks in column A,C	7603 , 12900
		0.957013	0.890167	0.842678		Mann-Whitney U	1866		Mann-Whitney U	2350
		0.953271	0.896799	1.0458
		0.407553	0.559047	0.509424		Difference between medians			Difference between medians
		0.309179	0.700375	1.08176		Median of column A	0.6575, n=102		Median of column A	0.6575, n=102
		0.697156	0.960482	0.778838		Median of column B	0.9116, n=102		Median of column C	0.9013, n=100
		0.596621	0.934452	0.98009		Difference: Actual	0.2541		Difference: Actual	0.2438
		0.430585	1.14956	1		Difference: Hodges-Lehmann	0.2507		Difference: Hodges-Lehmann	0.2257
		0.77149	0.626039	0.745098
		0.911411	0.830948	0.994767
		0.645057	0.84538	0.901883
		0.780452	1.06446	0.973841
		0.856729	0.914835	1.14595
		0.712668	0.979979	0.593933
		0.276243	1.42543	1.18671
		0.806255	0.772422	0.869976
		0.750437	1.00809	0.889351
		0.559966	0.566321	0.88318
		0.6575	1.29755	0.764526
		0.51877	0.719424	0.755257
		0.635118	0.669323	1.1488
		0.675817	0.878218	0.842381
		0.376216	0.92069	0.785007
		0.976563	0.576577	0.7689
		0.892546	0.721134	1
		0.745374	0.907252	0.422394
		0.381166	1.09492	0.438011
		0.774086	0.952224	1.10944
		0.771261	0.759967	0.831315
		0.704715	1.16358	1.01676
		0.515479	0.653965	2.16995
		0.791064	0.719414	1.07914
		0.724756	0.854196	1.04758
		0.478181	0.697754	0.896032
		0.560133	0.94382	0.858908
		0.606355	0.900346	0.670953
		0.610662	0.784964	1.7013
		0.486456	0.74096	1.3875
		0.694795	0.656287	0.944268
		0.65728	1.02809	1.14358
		0.955056	0.80869	0.900812
		0.347749	1.22482	0.968822
		0.657542	0.952909	0.840686
		0.454423	0.726512	1.01237
		0.661794	0.773845	1.03842
		0.811847	0.981627	0.856776
		0.831092	1.22784	0.881366
		1.00891	0.791416	1.48958
		0.795294	0.850685	0.769948
		0.59436	0.735165	1.03568
		0.535986	0.971841	0.905455
		0.636364	1.02529	0.812033
		0.751705	0.828162	1.03891
		0.77551	0.849789	0.693642
		0.660622	1.18201	0.365079
		0.274107	0.64101	0.835232
		0.797586	0.898971	1.89447
		1.19233	1.01223	1.0316
		0.614118	1.2631	1.05184
		0.431579	1.10238	1.06616
		0.601852	0.656464	1.00703
		0.856168	1.08126	0.624204
		0.608902	0.74581	0.766848
		1.02348	1.10564	1.18223
		0.528315	0.974882	0.940067
		0.423511	0.948954	0.920544
		0.636472	1.06981	0.743468
		0.633242	0.723065	0.490057
		0.705882	0.905473	0.452749
		0.947081	0.99825	0.522199
		0.442786	1.72667	0.686396
		0.560965	0.970202	0.591516
		0.750136	0.847868	1.17582
		0.652661	1.20374	0.966839
		0.635347	0.854569	0.549608
		0.939527	0.908316	0.361673
		0.796101	1.43934	0.623321
		0.647343	0.967725	1.00993
		0.610058	1.20283	0.519898
		0.646132	1.06367	0.850103
		0.733119	1.17178	0.913363
		0.682397	1.15306	0.663666
		0.523977	1.01935	0.961887
		0.913698	0.873608	1.5
		0.596678	1.03643	0.550265
		0.868987	1.16262	0.903775
		1.00081	1.03095	1.0305
		0.658933	0.908131	1.05332
		0.496533	0.899719	0.746485
		0.581201	0.990588	0.868706
		0.767523	0.459272	1.04419
		0.07109	0.777653
		0.600315	1.32765
	MEDIAN	0.657521	0.911575	0.901347

## Sheet: S1b-Fiber RPE1
RPE1 Degradation Fiber		A	B	C
		HU	HU+Mirin	HU+PFM01		Column B	HU+Mirin		Column C	HU+PFM01
		0.791936	1.06202	0.923963		vs.	vs.		vs.	vs.
		0.434659	0.874916	1.14497		Column A	HU		Column A	HU
		0.9	0.844475	0.834758
		0.611421	1.02819	0.650313		Mann Whitney test			Mann Whitney test
		0.519011	0.9636	1.30454		P value	<0.0001		P value	<0.0001
		0.631197	0.740781	1.11232		Exact or approximate P value?	Approximate		Exact or approximate P value?	Approximate
		0.239664	0.863102	0.550617		P value summary	****		P value summary	****
		0.90801	0.733365	0.854314		Significantly different (P < 0.05)?	Yes		Significantly different (P < 0.05)?	Yes
		0.467345	0.833333	1.10834		One- or two-tailed P value?	Two-tailed		One- or two-tailed P value?	Two-tailed
		0.456606	0.698052	0.988095		Sum of ranks in column A,B	6829 , 14286		Sum of ranks in column A,C	6818 , 14297
		0.658133	0.736741	1.11692		Mann-Whitney U	1576		Mann-Whitney U	1565
		0.780081	0.420469	1.02875
		0.572095	0.402081	0.901566		Difference between medians			Difference between medians
		0.417422	0.871212	1.02125		Median of column A	0.6056, n=102		Median of column A	0.6056, n=102
		0.585908	1.03205	0.889706		Median of column B	0.9946, n=103		Median of column C	0.9471, n=103
		0.660596	0.994588	1.15878		Difference: Actual	0.3889		Difference: Actual	0.3415
		0.646574	0.741646	1.06099		Difference: Hodges-Lehmann	0.3437		Difference: Hodges-Lehmann	0.3435
		1.35277	0.611732	1.32727
		0.81567	0.76863	1.77419
		0.632306	0.879141	0.976263
		0.717429	1.03687	1.13445
		0.543769	0.950854	1.57071
		0.277338	0.991424	0.674671
		0.754622	0.772262	1.65591
		0.341933	0.984483	0.912046
		0.699387	0.852821	1.11173
		0.469838	1.25173	0.974684
		0.386005	1.16887	0.796701
		0.530278	1.36639	1.02142
		0.578808	1.32775	0.920868
		0.381711	1.09238	0.700713
		0.675614	0.616393	0.824434
		0.476982	0.911964	2.272
		0.926653	1.01013	1.11694
		0.590538	0.649689	0.988247
		0.405168	1.16882	1.18832
		0.554817	1.01172	1.24521
		0.582512	1.14602	0.992588
		0.618317	1.14273	0.859031
		0.581602	0.847987	1.13251
		0.65533	0.898305	1.53578
		0.428571	1.22444	0.913624
		0.566474	0.71028	0.927366
		0.554549	1.77674	1.13281
		0.453515	0.470993	1.34063
		0.885417	0.788513	0.976918
		0.588015	0.616862	0.64017
		0.552884	0.98759	0.870266
		0.642018	1.07812	0.845696
		1.05161	0.63151	0.707055
		0.714607	0.77146	0.837429
		0.873339	1.02366	2.59445
		0.695141	1.17614	0.772524
		0.690637	1.01083	1.12114
		0.349624	0.877778	0.872399
		0.717008	0.954051	0.659698
		0.543988	1.03297	0.884069
		1.10407	1.05893	0.813497
		0.665848	0.750998	0.958895
		0.569851	0.821429	0.819829
		0.721212	0.95037	0.505398
		1.05114	0.844394	1.40317
		0.395799	1.23831	0.449723
		0.425094	1.15437	0.856253
		0.952813	1.25317	0.88008
		0.425094	1.02369	1.03501
		0.436079	1.05599	0.943991
		0.599868	1.22132	0.647284
		0.882746	1.30447	0.784411
		0.816364	1.14226	1.0978
		0.431406	1.01996	0.867059
		0.82967	0.994963	1.03722
		1.11285	1.82165	1.09761
		0.584088	1.03656	0.849176
		0.809555	0.982244	0.903226
		1.2939	0.894309	1.43248
		1.54312	0.927988	0.791894
		0.347351	0.887172	1.368
		0.762887	1.11075	1.18283
		0.528302	1.08827	0.523852
		0.742424	1.21484	0.908577
		0.674396	1.16884	0.625414
		0.558413	1.13031	1.6828
		0.557672	1.00826	0.889356
		0.866967	1.48131	0.860377
		0.565172	0.943581	0.813559
		0.568475	0.79021	0.871304
		0.501319	1.15361	1.07804
		0.618519	1.19554	1.31022
		0.542103	0.72	0.949008
		0.495155	1.01162	0.943581
		0.748916	0.751948	1.33778
		0.42623	0.837433	0.917698
		0.870742	1.08084	1.21029
		1.29043	0.921708	1.50139
		0.437822	1.25912	0.662987
		0.743475	0.785714	0.720314
		0.956187	1.2434	0.947109
		0.90151	1.04242	0.829767
		0.556554	1.10142	0.979893
		0.642947	1.2952	2.58118
		0.405137	1.15631	2.42857
			0.908228	0.676372
	MEDIAN	0.599868	0.993006	0.948058

## Sheet: S1e-Fiber HeLa
HeLa Degradation Fiber		A	B	C	D
		siControl	siPARP14	siMRE11	siPARP14+MRE11		Column B	siPARP14		Column D	siPARP14+MRE11
		0.736648	0.918079	0.720165	1.4768		vs.	vs.		vs.	vs.
		0.564215	2.37389	0.536408	0.322878		Column A	siControl		Column B	siPARP14
		0.457875	1.01962	0.629723	0.550889
		1.38835	1.12651	2.66167	0.984307		Mann Whitney test			Mann Whitney test
		0.278761	0.929495	1.52956	1.32388		P value	<0.0001		P value	0.106
		1.34519	1.0625	1.78137	0.929635		Exact or approximate P value?	Exact		Exact or approximate P value?	Exact
		0.744255	1.37705	1.60759	0.776603		P value summary	****		P value summary	ns
		0.499417	1.14783	1.27796	0.392394		Significantly different (P < 0.05)?	Yes		Significantly different (P < 0.05)?	No
		0.332111	0.575374	0.886555	1.11468		One- or two-tailed P value?	Two-tailed		One- or two-tailed P value?	Two-tailed
		0.864614	1.95033	1.04529	1.03076		Sum of ranks in column A,B	7482 , 12618		Sum of ranks in column B,D	9433 , 10868
		0.39013	1.91856	0.458365	0.851314		Mann-Whitney U	2432		Mann-Whitney U	4383
		0.662921	0.941611	1.08102	1.4196
		0.702359	0.638219	1.07344	1.56448		Difference between medians			Difference between medians
		1.44629	0.838337	2.12182	1.11483		Median of column A	0.7003, n=100		Median of column B	0.9853, n=100
		0.612717	0.47106	0.937872	1.62404		Median of column B	0.9853, n=100		Median of column D	1.056, n=101
		0.402695	1.01697	1.20284	1.72418		Difference: Actual	0.2851		Difference: Actual	0.07061
		1.12137	0.682854	1.11209	1.98927		Difference: Hodges-Lehmann	0.2821		Difference: Hodges-Lehmann	0.09209
		0.506643	1.02099	0.737284	0.96713
		0.898477	1.2	0.785572	0.606926
		0.562626	0.742256	1.28193	1.37485		Column C	siMRE11		Column D	siPARP14+MRE11
		0.824053	0.680672	1.15841	1.45498		vs.	vs.		vs.	vs.
		0.643939	0.928441	1.16541	0.662453		Column A	siControl		Column C	siMRE11
		1.6953	1.18758	1.59199	0.63487
		0.47619	1.08006	1.14537	1.01601		Mann Whitney test			Mann Whitney test
		0.550978	0.649652	1.22948	0.966667		P value	<0.0001		P value	0.9885
		0.719253	0.996936	0.955851	1.28063		Exact or approximate P value?	Exact		Exact or approximate P value?	Approximate
		0.818235	0.876249	1.21842	0.732103		P value summary	****		P value summary	ns
		0.647405	1.01927	0.820339	0.837877		Significantly different (P < 0.05)?	Yes		Significantly different (P < 0.05)?	No
		0.645664	0.549682	0.748112	1.62443		One- or two-tailed P value?	Two-tailed		One- or two-tailed P value?	Two-tailed
		0.599432	0.618946	0.803241	1.1683		Sum of ranks in column A,C	7036 , 13265		Sum of ranks in column C,D	10245 , 10258
		0.722939	1.20486	1.58813	0.765974		Mann-Whitney U	1986		Mann-Whitney U	5094
		0.446727	0.918394	0.960387	0.883636
		0.52348	0.895588	0.982721	0.699927		Difference between medians			Difference between medians
		1.10965	1.02548	0.861207	1.03087		Median of column A	0.7003, n=100		Median of column C	1.073, n=101
		1.92226	0.751128	2.22068	0.854415		Median of column C	1.073, n=101		Median of column D	1.056, n=101
		0.800669	0.895588	0.786566	1.66844		Difference: Actual	0.3732		Difference: Actual	-0.01749
		0.698192	1.08667	1.73807	0.825564		Difference: Hodges-Lehmann	0.3731		Difference: Hodges-Lehmann	0.001355
		0.784668	0.974735	1.13965	1.68818
		0.54007	0.923013	0.819313	0.924965
		0.642419	0.83148	1.07337	1.37912
		0.859951	1.26225	1.36714	0.869025
		0.811791	0.718014	0.938478	1.41574
		0.763966	1.03645	2.10335	1.05595
		1.03677	0.849856	1.12911	0.67494
		0.644553	0.995939	0.752902	1.29296
		0.520566	1.56127	0.589452	1.13308
		0.810481	2.79473	0.516739	0.616438
		0.534351	1.20424	1.25336	2.73478
		1.14522	0.572289	1.03918	1.63169
		0.766551	0.489378	1.97778	1.26874
		0.81162	1.42584	1.7209	0.788086
		0.544075	0.691049	1.2842	0.566293
		0.720287	1.11536	0.931258	1.15247
		0.650383	1.11532	1.50751	0.611501
		0.872154	0.748361	1.0959	1.72161
		0.598598	0.638183	0.805815	1.01441
		0.589434	1.83454	1.03121	1.01779
		0.449393	1.18856	2.24429	1.49303
		0.824019	0.939519	0.509781	0.899393
		0.609991	0.605438	1.08932	1.19775
		1.02098	0.626113	1.26209	1.89723
		0.583548	0.932039	1.41915	1.26853
		0.665052	1.03967	0.979209	1.63306
		0.43832	0.628818	0.925714	1.43688
		1.41836	0.716621	0.728395	0.890182
		1.15247	1.12528	1.12944	1.3427
		0.697318	1.34642	0.752617	0.85445
		0.494279	2.38293	0.593333	1.20623
		0.539988	1.15967	0.438086	1.42555
		0.696527	1.15589	1.07248	0.933962
		0.706597	0.830247	1.15085	1.17772
		0.848485	1.22308	0.738426	1.35845
		0.715074	0.650833	0.666667	2.22793
		0.921628	1.30107	1.11606	1.30693
		0.333109	1.20699	2.14855	0.910053
		0.431179	1.11084	0.661098	0.744732
		0.373483	0.910337	0.882093	1.77293
		0.369382	1.34478	1.58171	0.954654
		0.858355	1.31117	1.2537	0.667768
		0.661312	2.06125	1.04215	0.730435
		0.828073	1.30083	0.645858	1.07572
		0.913978	1.6405	1.05944	0.886251
		0.383995	1.8252	1.23296	1.29079
		0.751212	1.46699	1.75901	1.12
		0.769432	1.03981	1.60956	1.35325
		0.336853	1.89826	1.37946	1.48539
		0.385408	0.663102	1.65883	1.50454
		0.968223	0.763359	1.34041	1.47072
		0.928073	1.41147	0.929007	0.484136
		0.642614	0.790414	0.745714	0.917327
		1.0729	0.836019	1.01104	0.963864
		0.742487	1.9121	1.05991	0.666836
		0.617997	0.354188	0.858652	0.93044
		0.598572	0.797227	1.7085	0.947694
		0.558632	0.41866	0.665612	1.29787
		0.712454	0.551776	0.530746	1.28135
		0.846902	0.831552	0.952503	1.50354
		0.939189	0.899533	1.43891	1.39924
		0.766393	0.94703	1.12894	0.981767
		0.775767	0.695473	1.35636	0.011869
				1.31834	0.253074
	MEDIAN	0.700276	0.985337	1.07344	1.05595

## Sheet: S1g-Fiber HeLa
HeLa Degradation Fiber		A	B	C	D		Column B	siPARP14+HU
		siControl+HU	siPARP14+HU	siZRANB3+HU	siPARP10+HU		vs.	vs.
		0.903333	1.00187	1.05816	0.768608		Column A	siControl+HU
		0.591146	1.06233	1.18346	0.635867
		0.783351	0.774069	1.58347	0.764804		Mann Whitney test
		0.819463	1.02424	1.73355	1.3112		P value	<0.0001
		0.769737	0.936051	0.981917	1.0561		Exact or approximate P value?	Approximate
		0.864407	0.861802	1.08827	0.822917		P value summary	****
		0.665929	1.01473	1.09068	0.558471		Significantly different (P < 0.05)?	Yes
		0.749719	0.884762	1.03137	0.698524		One- or two-tailed P value?	Two-tailed
		0.707411	0.761855	1.00273	0.611426		Sum of ranks in column A,B	8111 , 15109
		0.638639	1.48227	0.950952	0.593203		Mann-Whitney U	1783
		1.04989	1.59025	1.04625	0.721335
		0.530872	0.850704	1	0.889724		Difference between medians
		1.01519	0.998234	1.02899	0.594744		Median of column A	0.7513, n=112
		0.684529	1.35796	0.739685	0.701863		Median of column B	0.9709, n=103
		0.687221	0.949275	1.02829	0.59602		Difference: Actual	0.2196
		0.617245	0.943973	0.808989	0.980226		Difference: Hodges-Lehmann	0.2482
		0.754601	0.747312	1.10934	0.812434
		0.684891	0.815993	0.830497	0.64039
		0.517867	0.800127	0.857344	0.764045		Column C	siZRANB3+HU
		0.635766	0.76791	0.760103	0.356649		vs.	vs.
		0.930847	1.325	0.816393	0.817842		Column B	siPARP14+HU
		0.538852	0.885417	0.875461	0.789037
		0.493243	0.914655	0.878928	0.522465		Mann Whitney test
		0.73829	0.913808	1.13367	0.638077		P value	0.6285
		0.716238	0.907268	0.855721	0.726542		Exact or approximate P value?	Approximate
		0.561582	1.0177	1.16674	0.527791		P value summary	ns
		0.934286	0.995897	0.915214	1.05116		Significantly different (P < 0.05)?	No
		0.642363	1.05546	0.918689	1.14725		One- or two-tailed P value?	Two-tailed
		1.20624	1.04269	0.887157	1.09625		Sum of ranks in column B,C	10868 , 10453
		0.777483	0.875692	1.1471	0.641579		Mann-Whitney U	5097
		0.861777	0.986781	1.15768	0.475028
		0.561393	0.961926	0.856791	0.777934		Difference between medians
		0.694079	1.32717	1.18837	0.402556		Median of column B	0.9709, n=103
		0.828549	0.708349	1.11667	0.641086		Median of column C	0.9966, n=103
		0.84375	0.925503	0.865551	0.748619		Difference: Actual	0.02572
		0.539949	1.16473	0.859102	0.680791		Difference: Hodges-Lehmann	-0.01242
		0.670111	1.04112	1.00862	0.649909
		0.712977	0.767191	1.25887	1.18109
		0.64152	1.04836	0.81723	1.18932		Column D	siPARP10+HU
		0.476828	1.1722	0.814087	0.693701		vs.	vs.
		0.731403	0.868674	0.860453	0.557405		Column A	siControl+HU
		0.764249	1.27048	1.06149	0.527922
		0.496671	0.744821	1.29475	0.746311		Mann Whitney test
		0.787945	0.852201	1.63582	0.608803		P value	0.8107
		1.01131	0.784534	0.904791	0.732735		Exact or approximate P value?	Approximate
		0.646426	0.933183	0.878016	0.686198		P value summary	ns
		0.802186	0.874236	0.935411	0.749692		Significantly different (P < 0.05)?	No
		0.641417	1.11746	1.05885	0.619469		One- or two-tailed P value?	Two-tailed
		0.517378	0.794552	1.47412	0.985014		Sum of ranks in column A,D	12152 , 11719
		0.712473	1.17708	0.702036	0.672664		Mann-Whitney U	5824
		0.701754	0.905172	1.53645	0.527635
		0.677419	1.05867	1.18445	0.521251		Difference between medians
		0.720234	0.795875	0.658031	1.25962		Median of column A	0.7513, n=112
		0.736562	1.88158	0.84019	1.25962		Median of column D	0.7312, n=106
		0.781175	1.24977	0.912199	1.10899		Difference: Actual	-0.02009
		0.699064	1.32544	0.912199	0.686286		Difference: Hodges-Lehmann	0.007719
		0.840822	0.924852	1.63499	0.724547
		0.78642	0.918841	0.811209	0.67957
		0.894862	1.3836	0.974968	0.729705
		0.9	1.33456	0.698219	0.817907
		0.809292	1.31273	1.19824	0.881667
		0.950653	1.19589	1.07706	0.339265
		0.679286	0.908635	1.24222	0.605344
		0.860479	1.15624	1.15138	0.986379
		0.594994	0.857143	1.35047	0.693805
		0.882877	0.841951	0.996643	0.569727
		0.967344	1.48454	0.980801	0.735202
		0.951049	1.14903	1.09455	0.665056
		0.762763	1.50593	0.934824	0.79428
		0.535828	0.803426	1.39735	0.509878
		0.750198	0.862312	1.04014	1.24882
		0.870629	0.857143	1.16849	0.636211
		0.925566	1.00395	0.846939	0.529442
		0.539949	1.2438	0.747243	0.96679
		0.933612	0.865417	0.790621	0.672558
		0.577667	0.954297	1.16961	0.383146
		0.778142	0.997897	1.08682	0.958614
		0.874862	1.62705	1.18443	0.888525
		0.835793	0.957677	0.864954	1.58579
		0.713654	1.23412	0.739655	0.695936
		0.592951	1.10299	1.07282	1.12912
		0.68599	1.22187	1.16143	0.718539
		0.792409	0.870807	0.564977	0.969782
		1.11466	1.36404	1.11368	0.856134
		0.67844	0.879475	1.27921	0.88091
		0.652983	1.15096	0.790541	1
		0.803797	0.948261	1.01497	0.984286
		0.653752	0.520419	1.0156	0.557242
		0.663192	1.21423	0.958122	1.42275
		0.530416	0.842338	0.835994	1
		0.757718	1.30939	0.864234	0.807292
		0.842077	1.36928	0.948052	0.677122
		0.511879	0.886088	0.825529	0.725434
		0.972551	1.09234	1.91128	0.85445
		0.864234	1.18029	0.405053	0.933294
		0.956234	0.935262	0.398092	0.583641
		1.01845	1.111	1.14629	0.601886
		0.753632	1.24885	0.906797	0.68018
		0.793551	1.02414	0.8359	1.28601
		0.475327	0.913043	0.936477	0.756768
		0.654456	0.802389	0.849867	1.17141
		0.620611	0.805489	1.21091	1.12248
		0.925421	0.970923	1.05361	1.06928
		1.08314			0.620847
		1.24537			0.771129
		0.868613			0.950533
		0.752425
		0.920127
		1.11897
		0.714415
		0.596786
		1.03856
	MEDIAN	0.751312	0.970923	0.996643	0.73122

## Sheet: S1h-WBlot
	siZRANB3-HeLa cells
	siPARP10-HeLa cells

## Sheet: S1i-WBlot
	BRCA2KO/PARP14KO cells

## Sheet: S1j-Fiber HeLa
HeLa Reversal Fiber		A	B	C	D
		HeLa WT					Column B	siPARP14
		siControl	siPARP14	siZRANB3	siPARP14+ZRANB3		vs.	vs.
		0.87631	0.558403	0.834627	1.12867		Column A	siControl
		1.01801	0.284271	1.18409	1.39328
		1.3521	0.92115	0.327091	0.775336		Mann Whitney test
		0.4727	0.848756	1.27942	0.889224		P value	0.5063
		0.77678	0.535323	0.255361	0.4475		Exact or approximate P value?	Exact
		0.453515	0.209428	3.17451	1.52843		P value summary	ns
		0.482646	0.416718	1.22622	3.14189		Significantly different (P < 0.05)?	No
		0.632584	0.703567	1.06181	0.562016		One- or two-tailed P value?	Two-tailed
		0.798255	0.333658	0.351981	0.709459		Sum of ranks in column A,B	9777 , 10323
		0.655973	0.813155	0.862081	0.692843		Mann-Whitney U	4727
		0.416203	0.59115	1.21947	0.472946
		0.357827	0.437833	0.818182	2.11571		Difference between medians
		0.548851	0.396325	1.70171	0.494505		Median of column A	0.6246, n=100
		1.08805	0.632896	0.760823	1.41053		Median of column B	0.6969, n=100
		1.00822	0.61868	3.8	1.27881		Difference: Actual	0.07226
		0.755004	1.14286	0.658879	2.29809		Difference: Hodges-Lehmann	0.03318
		0.614897	0.196303	0.852217	1.08909
		0.521249	0.981393	0.632253	1.43154
		0.539912	0.499034	1.2635	0.43728		Column C	siZRANB3
		0.870536	0.262238	0.346304	1.69131		vs.	vs.
		0.577753	0.222852	1.08012	1.78588		Column A	siControl
		0.394828	0.539698	0.412334	0.357477
		1.09344	0.965709	0.835834	0.530802		Mann Whitney test
		1.27601	0.467093	1.05506	0.29082		P value	0.0006
		0.722759	0.442266	0.981858	1.92666		Exact or approximate P value?	Exact
		2.18065	0.376951	0.288288	0.911374		P value summary	***
		0.455748	0.751634	1.46947	0.993388		Significantly different (P < 0.05)?	Yes
		1.05068	0.651828	0.658867	1.14106		One- or two-tailed P value?	Two-tailed
		0.571189	0.639738	1.78737	0.626098		Sum of ranks in column A,C	8736 , 11767
		0.5	0.544431	0.590711	0.983318		Mann-Whitney U	3686
		0.546332	0.347765	0.337438	1.33365
		0.785826	1.155	1.78145	0.53286		Difference between medians
		1.2331	0.58011	0.3159	0.657895		Median of column A	0.6246, n=100
		1.4279	1.07593	0.701163	0.590381		Median of column C	0.9336, n=102
		0.66469	0.274211	0.209421	0.332326		Difference: Actual	0.309
		1.02487	0.824808	1.33237	1.46967		Difference: Hodges-Lehmann	0.2123
		0.896095	0.324292	1.04368	1.20038
		1.06228	0.860831	0.567251	0.785634
		0.476364	0.549401	0.338837	0.8744		Column D	siPARP14+ZRANB3
		0.625626	1.69608	1.20612	1.16521		vs.	vs.
		0.349143	1.04175	0.218864	0.828571		Column C	siZRANB3
		0.337838	0.580931	0.350302	0.626524
		0.663445	0.674641	0.607177	0.277929		Mann Whitney test
		1.53061	0.695886	1.04622	1.081		P value	0.7551
		0.589178	0.4662	1.19387	1.51991		Exact or approximate P value?	Approximate
		0.604514	1.11422	0.464973	0.763699		P value summary	ns
		0.565144	1.545	0.825662	0.836423		Significantly different (P < 0.05)?	No
		0.16947	0.786245	0.752607	1.02162		One- or two-tailed P value?	Two-tailed
		1.08397	0.209677	1.00114	0.904854		Sum of ranks in column C,D	10323 , 10587
		1.15981	0.374821	1.02007	3.6375		Mann-Whitney U	5070
		0.618492	1.00438	1.74676	0.21831
		0.435456	0.883002	1.07522	0.485564		Difference between medians
		1.09882	0.258459	1.36925	0.570236		Median of column C	0.9336, n=102
		0.522483	0.403769	0.530137	1.86229		Median of column D	0.8968, n=102
		0.303077	1.21554	0.79878	0.779984		Difference: Actual	-0.03686
		0.461538	0.709924	1.48686	0.579969		Difference: Hodges-Lehmann	0.02048
		0.876455	0.428685	2.22721	0.38596
		0.478933	1.03958	2.07374	1.4635
		0.793582	0.596019	0.875222	0.801893
		0.829844	1.00479	1.92453	1.41243
		0.195292	1.76931	0.412214	0.715673
		0.426506	1.11255	0.942542	0.407035
		1.25191	1.00136	0.355243	0.934324
		0.932718	0.665725	0.932222	0.823121
		0.525806	0.694038	0.801552	0.430685
		0.932522	0.547879	0.766667	1.16845
		0.751292	1.12425	0.455085	1.62113
		1.09082	1.46259	0.650519	0.690783
		0.261477	1.25701	0.309205	2.075
		0.306539	0.948128	0.501735	1.22769
		1.15728	1.30522	0.366972	2.38083
		0.507336	0.935616	0.754286	0.708832
		0.393981	1.09579	0.873796	0.642302
		0.308444	0.443609	1.41112	1.34657
		1.08377	1.99337	0.543113	1.23338
		0.778309	1.02881	0.997072	0.452358
		0.497902	0.888412	0.593096	1.16757
		0.345812	0.942181	1.40724	0.58221
		0.357734	0.697908	1.34389	1.15194
		0.554872	1.41642	0.736563	2.10533
		0.583208	0.429257	0.503626	0.639257
		0.341278	1.69742	1.17119	0.776398
		0.623656	0.920703	0.769752	0.617021
		1.03612	0.926393	0.960444	0.340122
		0.26542	0.44806	0.376396	1.28725
		1.06319	0.833645	1.31503	0.358182
		0.753534	0.403005	0.936441	1.85254
		0.919226	0.794922	0.967912	1.01075
		0.467727	0.412451	0.984663	2.31652
		1.0452	1.64157	1.56875	1.08229
		0.416351	1.3046	1.05235	0.298277
		0.560107	0.965686	1.40769	1.16329
		0.480534	0.460302	0.77113	0.351396
		0.733121	0.673868	1.36745	0.982632
		0.235294	1.01144	1.49813	1.3986
		1.5954	0.341205	0.935024	0.3015
		1.97819	0.942553	1.84275	1.28198
		0.756808	0.861538	0.394881	0.852697
		0.337979	0.325517	1.04992	0.904311
		0.933728	0.527964	1.4499	1.19355
				1.11158	0.480839
				1.39782	0.527047
	MEDIAN	0.624641	0.769596	0.982153	1.0237

## Sheet: S1k-Fiber DLD1
DLD1 Degradation Fiber		A	B	C	D
		siControl	siPARP14	siMRE11	siPARP14+MRE11		Column B	siPARP14		Column D	siPARP14+MRE11
		1.1681	1.24301	1.02469	0.557276		vs.	vs.		vs.	vs.
		0.244444	2.53825	2.54645	1.213		Column A	siControl		Column B	siPARP14
		0.772942	0.769585	0.706838	0.982301
		0.250549	0.931707	1.48218	0.649449		Mann Whitney test			Mann Whitney test
		1.08528	0.904202	0.718068	0.915323		P value	<0.0001		P value	0.7084
		1.26788	0.854464	0.929152	0.851419		Exact or approximate P value?	Approximate		Exact or approximate P value?	Approximate
		0.732234	0.856147	1.25197	0.488439		P value summary	****		P value summary	ns
		0.663087	1.8363	1.70921	1.2237		Significantly different (P < 0.05)?	Yes		Significantly different (P < 0.05)?	No
		0.494536	3.21244	1.03137	0.733986		One- or two-tailed P value?	Two-tailed		One- or two-tailed P value?	Two-tailed
		1.05301	1.01463	0.779292	1.39822		Sum of ranks in column A,B	8139 , 12976		Sum of ranks in column B,D	10561 , 10145
		0.508681	1.23874	1.06469	1.48532		Mann-Whitney U	2783		Mann-Whitney U	4994
		1.17263	1.27434	1.50467	1.31046
		0.873589	0.935455	0.916447	1.04328		Difference between medians			Difference between medians
		0.298039	0.452153	0.946095	2.71639		Median of column A	0.7425, n=103		Median of column B	1.014, n=102
		1.46203	1.2907	2.20183	1.16204		Median of column B	1.014, n=102		Median of column D	1.009, n=101
		0.407381	0.911298	0.895633	1.21296		Difference: Actual	0.2719		Difference: Actual	-0.005558
		0.821866	1.80495	1.10724	1.00882		Difference: Hodges-Lehmann	0.3066		Difference: Hodges-Lehmann	-0.01761
		0.740576	1.47574	0.576087	0.888
		1.26733	2.16	1.2784	0.814554
		0.903014	0.86202	0.86416	1.19823		Column C	siMRE11		Column D	siPARP14+MRE11
		0.429185	1.13196	3.21524	0.755349		vs.	vs.		vs.	vs.
		0.69697	0.621915	0.953598	2.40686		Column A	siControl		Column C	siMRE11
		0.384862	0.830567	0.963406	1.45321
		1.08937	1.34217	0.856804	1.52604		Mann Whitney test			Mann Whitney test
		0.880076	1.104	1.57546	1.2605		P value	<0.0001		P value	0.5095
		0.899471	1.26196	0.980624	0.865337		Exact or approximate P value?	Approximate		Exact or approximate P value?	Approximate
		0.629056	0.902477	1.32	1.26123		P value summary	****		P value summary	ns
		1.25	0.620079	0.819635	1.85127		Significantly different (P < 0.05)?	Yes		Significantly different (P < 0.05)?	No
		0.902351	0.606604	0.803865	0.595668		One- or two-tailed P value?	Two-tailed		One- or two-tailed P value?	Two-tailed
		1.50211	1.55734	1.05592	0.993671		Sum of ranks in column A,C	7982 , 12928		Sum of ranks in column C,D	10526 , 9977
		0.734339	0.890574	1.30601	0.686275		Mann-Whitney U	2626		Mann-Whitney U	4826
		0.791667	1.26027	1.1142	1.18295
		0.572991	1.361	1.21513	1.17386		Difference between medians			Difference between medians
		0.853953	0.640438	1.6686	1.46436		Median of column A	0.7425, n=103		Median of column C	1.048, n=101
		1.42469	1.36025	1.49898	1.39121		Median of column C	1.048, n=101		Median of column D	1.009, n=101
		0.793017	1.65396	0.967557	0.984444		Difference: Actual	0.3058		Difference: Actual	-0.03953
		0.839577	1.2274	0.705479	0.800789		Difference: Hodges-Lehmann	0.3199		Difference: Hodges-Lehmann	-0.03463
		1.0184	1.01412	1.30965	1.83039
		0.572607	0.861842	0.727586	0.679185
		0.63765	1.82961	1.25348	1.07462
		0.25936	1.02628	0.697464	1.32726
		0.523782	1.25723	1.25356	0.583333
		1.07299	0.564299	0.800253	0.985488
		0.537804	0.92144	1.13048	0.727718
		1.01282	1.38211	1.14946	0.634831
		0.684539	1.17378	2.20676	0.981013
		0.862552	0.623294	0.592822	1.41261
		0.347039	1.55102	2.17206	0.974333
		0.78777	1.03059	0.990917	0.617284
		1.00168	1.37361	1.08712	2.01526
		0.604331	2.32619	0.779623	1.35783
		0.590829	1.63194	1.2334	0.661493
		0.831557	1.17488	0.949735	1.65952
		0.878252	1.00628	0.986626	0.545752
		0.891616	0.914912	1.85477	1.45248
		0.437535	0.792507	1.64919	1.4555
		0.977787	0.690442	0.770848	0.768838
		0.654269	0.871494	0.921624	0.770182
		0.20517	0.845657	0.706476	0.872066
		0.432339	0.786105	0.843976	1.31482
		0.331878	1.09838	0.947059	1.06305
		0.742517	0.882948	1.51556	0.852
		1.13413	0.515862	1.72796	0.802632
		0.885279	1.32653	1.33103	1.68223
		0.540947	1.05914	1.20484	0.875472
		0.50831	0.993281	0.548518	0.430108
		2.54598	0.853485	1.36568	1.42095
		0.964571	1.88224	0.683775	0.76153
		0.54955	1.97553	1.27501	1.04667
		0.471161	1.13444	1.14274	0.697115
		0.636027	0.74493	1.13137	1.43644
		1.66025	1.62437	0.416557	0.345918
		0.6266	0.804181	1.68897	0.998411
		1.83881	0.667034	0.869898	1.50964
		0.555689	1.0311	1.00163	1.13333
		1.21574	0.8622	1.07609	1.10945
		0.300649	0.773891	0.551124	1.10995
		0.584541	1.27293	1.25067	1.0509
		0.50428	1.05906	0.649225	0.919137
		0.857724	1.95218	2.17122	0.672929
		0.569942	1.63079	1.71064	0.841957
		0.753555	0.744892	0.970022	0.890966
		0.922751	1.30222	0.987629	0.795812
		1.24213	0.674618	1.20516	2.50092
		0.509389	0.732308	1.02196	1.69125
		1.31178	0.895126	1.09768	1.50446
		1.06999	0.966845	0.72325	0.890572
		0.706059	0.772952	0.881523	0.800774
		0.618098	2.02683	0.500711	1.24289
		0.666504	1.51809	0.909804	1.06382
		0.835878	0.771598	2.59596	1.01159
		0.38835	1.77156	1.26471	1.0743
		0.972663	0.873275	1.85239	0.841391
		0.895187	1.21295	1.04835	1.69976
		0.410765	0.988077	1.15965	0.844587
		0.634703	0.973059	0.866825	1.91465
		1.00709	0.759755	0.737616	1.31161
		0.244165	1.04393	1.26702	0.999379
		0.479452	0.492677	0.490515	0.63773
		1.04915	2.2621	0.858491	0.916
		0.718	0.555	1.205	0.732353
		1.02768	0.782899
		0.399539
	MEDIAN	0.742517	1.01438	1.04835	1.00882

## Sheet: S1l-Fiber RPE1
RPE1 Degradation Fiber
		siControl	siPARP14	siMRE11	siPARP14+MRE11		Column B	siPARP14		Column D	siPARP14+MRE11
		0.491135	0.788015	1.18224	0.95		vs.	vs.		vs.	vs.
		0.446237	0.947917	0.681818	1.13742		Column A	siControl		Column B	siPARP14
		0.407307	1.25345	1.43549	0.940415
		0.257143	1.12809	1.06096	1.30315		Mann Whitney test			Mann Whitney test
		0.627986	0.712821	1.01815	1.68972		P value	<0.0001		P value	0.1911
		0.577523	1.47368	0.946947	0.891578		Exact or approximate P value?	Exact		Exact or approximate P value?	Exact
		0.371536	1.11092	1.19869	1.66104		P value summary	****		P value summary	ns
		0.735588	0.791667	0.958718	0.497512		Significantly different (P < 0.05)?	Yes		Significantly different (P < 0.05)?	No
		0.398557	0.791717	1.87918	0.694102		One- or two-tailed P value?	Two-tailed		One- or two-tailed P value?	Two-tailed
		0.542158	0.494253	0.671678	1.24556		Sum of ranks in column A,B	6826 , 14495		Sum of ranks in column B,D	11531 , 9790
		0.253886	0.842033	0.419977	0.963651		Mann-Whitney U	1776		Mann-Whitney U	4740
		1.51695	1.80727	0.726285	0.69395
		0.723464	1.46217	0.517194	0.749125		Difference between medians			Difference between medians
		0.591398	1.03153	0.987908	0.913978		Median of column A	0.6177, n=100		Median of column B	1.031, n=106
		0.385656	1.51844	1.06661	1.14106		Median of column B	1.031, n=106		Median of column D	0.9763, n=100
		0.256739	1.17857	2.4785	1.05138		Difference: Actual	0.4131		Difference: Actual	-0.05447
		0.336224	0.708219	1.12783	0.823529		Difference: Hodges-Lehmann	0.4235		Difference: Hodges-Lehmann	-0.06248
		0.298656	1.77342	0.323132	1.01726
		0.569273	1.34971	1.26627	0.816024
		0.909645	0.874146	0.733333	0.787435		Column C	siMRE11		Column D	siPARP14+MRE11
		0.556014	0.858439	0.791747	1.29905		vs.	vs.		vs.	vs.
		0.689775	0.805679	1.10097	1.75052		Column A	siControl		Column C	siMRE11
		0.394097	0.821958	1.07574	1.01659
		1.37198	1.98808	0.559552	0.787313		Mann Whitney test			Mann Whitney test
		1.0191	1.18038	0.724286	0.965455		P value	<0.0001		P value	0.8417
		1.45128	1.31292	0.705882	1.45848		Exact or approximate P value?	Exact		Exact or approximate P value?	Exact
		0.771605	1.32479	1.28147	0.671978		P value summary	****		P value summary	ns
		0.364416	1.51635	0.914347	0.70381		Significantly different (P < 0.05)?	Yes		Significantly different (P < 0.05)?	No
		0.389716	0.802235	0.815416	0.647504		One- or two-tailed P value?	Two-tailed		One- or two-tailed P value?	Two-tailed
		0.568882	2.05749	1.82818	1.10227		Sum of ranks in column A,C	7137 , 13569		Sum of ranks in column C,D	10422 , 10284
		1.09091	1.57949	1.47	1.48571		Mann-Whitney U	2087		Mann-Whitney U	5066
		0.962989	0.588026	1.06907	0.853097
		0.522419	0.61941	1.13314	1.04204		Difference between medians			Difference between medians
		0.426012	1.90529	1.36851	0.373636		Median of column A	0.6177, n=100		Median of column C	0.9879, n=103
		0.883983	3.11	1.1236	1.21879		Median of column C	0.9879, n=103		Median of column D	0.9763, n=100
		0.649146	1.22261	0.870583	1.06904		Difference: Actual	0.3702		Difference: Actual	-0.01162
		0.780079	1.21961	1.40748	1.3868		Difference: Hodges-Lehmann	0.3544		Difference: Hodges-Lehmann	0.01001
		0.629182	0.681605	1.52819	0.746335
		0.243827	0.84812	1.00464	0.431535
		0.600284	0.862385	1.05556	0.625
		0.686375	1.13874	1.36571	1.28314
		0.792576	1.72742	1.07949	0.754678
		0.295119	1.21394	0.859036	1.55067
		0.600237	0.529321	0.856481	0.761603
		0.697813	0.880388	1.14579	1.56731
		0.663873	1.35484	0.709003	1.15681
		0.578947	1.30408	1.43243	0.936834
		0.344145	1.29732	0.941874	0.865217
		1.25189	0.891791	1.02157	0.461744
		0.794118	1.79518	1.1865	0.814735
		1.0482	1.13806	1.1316	1.16769
		0.626913	2.04425	0.741176	0.752066
		0.55	0.882789	0.430041	0.836431
		0.545171	1.1636	1.38906	1.20797
		0.705151	1.1538	1.36617	0.800475
		0.644397	1.09441	0.703156	0.951877
		0.646707	1.001	0.944444	0.855263
		0.628141	0.75	0.911111	1.05495
		0.321637	1.02998	1.43041	0.997487
		0.628233	0.685598	1.31754	0.678313
		0.634103	1.27288	0.675144	1.07181
		0.60847	0.658784	1.14684	1.05894
		0.512704	1.1442	0.832756	0.700297
		0.762669	1.0013	0.142806	0.843653
		0.840273	1.01211	0.797832	0.962185
		0.719849	1.41358	1.18224	0.940659
		0.501667	1.16724	0.542484	0.905637
		0.329171	0.70724	0.656693	1.10236
		0.456853	0.77104	0.788032	1.02879
		0.404878	0.993976	0.998247	1.00961
		0.927152	1.11919	1.14924	1.7365
		0.234479	1.03379	0.960317	0.716783
		1.0043	1.65429	0.642674	0.753066
		0.606494	0.666272	0.834572	0.694466
		1.11548	2.29426	1.59795	1.49785
		1.18021	0.925926	0.591988	0.702083
		0.753846	0.913146	0.766338	0.827044
		0.348564	1.20828	1.22994	0.834619
		0.523726	0.706856	0.469224	2.30245
		0.689044	0.417112	0.991047	0.527201
		0.971429	0.583643	0.94	1.82364
		0.547274	0.779429	1.08811	0.993289
		0.665385	1.62569	0.896347	1.09983
		0.727612	1.02575	0.756587	1.47431
		0.421186	0.819237	1.16883	0.838965
		0.474149	0.595402	0.652432	1.19721
		0.752325	0.653708	0.777248	0.949796
		0.840864	1.53571	1.18956	0.992661
		0.574347	1.7304	2.17094	1.10407
		0.604454	1.18695	0.672143	0.388676
		1.16418	0.828505	0.50084	1.22484
		0.45906	1.74559	0.77892	1.51532
		0.21582	2.91233	0.656457	1.07143
		0.784698	1.04424	2.82176	1.35326
		0.291892	0.897785	0.920613	1.22393
		0.845343	0.920455	1.30033	1.24706
		0.697653	1.35063	0.553918	0.793327
		0.873835	0.48871	1.89911	1.1113
		0.565789	0.987779	2.56105	1.12308
		1.05457	0.95859	1.05103	0.987113
			0.802368	0.634841
			0.305056	1.10514
			2.83141	0.95122
			0.452222
			0.705279
			1.14154
	MEDIAN	0.617692	1.03076	0.987908	0.976284

## Sheet: S1m-WBlot
	siBRCA1 & siBRCA1/8988T cells

[truncated: 26 more sheets: S2c+d-CTG HeLa, S2e-Annexin RPE1, S2f-Annexin RPE1, S2g-CTG MDAMB, S2h-TCGA Analysis, S3a-DRGFP, S3b-DRGFP, S3c+d-WBlot, S3e-Rad51 IF HeLa, S3f-BrdU comet HeLa, S4e-CoIP, S4g-WBlot, S4h-WBlot, S4i-SIRF HeLa, S5c-MARylation, S5e-WBlot, S5f-CTG HeLa, S6d-SIRF HeLa, S6e-WBlot, S6f-WBlot …]
